# Supplementary material for: “High-Throughput Characterization of Region-Specific Mitochondrial Function and Morphology”
Source: Sci Rep. 2017 Jul 27;7:6749. doi: 10.1038/s41598-017-05152-z (PMC5532364; doi:10.1038/s41598-017-05152-z)
Supplement: Supplementary file 2 — Software [file 41598_2017_5152_MOESM2_ESM.zip]

Archive with 3 entries (3 files):
- SREP_17_06205_T_LAMPro_Install/LAMPro.pl
- SREP_17_06205_T_LAMPro_Install/LAMPro_UI.mlappinstall
- SREP_17_06205_T_LAMPro_Install/LAMPro_wells.pl
