# Supplementary material for: “High-Throughput Characterization of Region-Specific Mitochondrial Function and Morphology”
Source: Sci Rep. 2017 Jul 27;7:6749. doi: 10.1038/s41598-017-05152-z (PMC5532364; doi:10.1038/s41598-017-05152-z)
Supplement: Supplementary file 2 — Software [file 41598_2017_5152_MOESM2_ESM.zip › SREP_17_06205_T_LAMPro_Install/LAMPro.pl]

#!/usr/bin/perl -w
use strict;
use Math::Complex;
use File::Copy;
use File::Path qw(make_path remove_tree);
#COPAs data input from former research in Berkley.
my $worm_count = 2000;
my $stepsize = 1/400;
my $profile_type = 1; #profile type tell the program if it is only red data(1), or red and green (2)data that we care about.
my $copas_file = shift;
my $sorting_color = shift;
my $bool = 0;
my %print_bool;
for (my $m = 1; $m<=4;$m++){
        $print_bool{$m} = 0;
};
my $sort_bool = 0;
my $call = shift;
my $justred = 0;
my $justyellow = 0;
my $justgreen = 0;
my $justext = 0;
my $justratio = 0;
my $print_id;
my $exbool = 1;
my %exclusions;
$copas_file =~ s/\.txt//;
my %types= (
    'ext'  => 'ext',    'green' => 'green',    'yellow'  => 'yellow',    'red'  => 'red',    'ratio'  => 'ratio',
);
foreach my $k( sort {lc $a cmp lc $b} keys %types){
        $exclusions{$k}{'mid'} = 0;
        $exclusions{$k}{'avg'} = 0;
        $exclusions{$k}{'worm'}=0;
        $exclusions{$k}{'bool'} = 0;
};
$exclusions{'bool'} = 0;
#         {'ext', 'green', 'yellow', 'red', 'ratio'};
# if ($print_bool ==1){
#         $copas_file = "$copas_file"."/"."$prind_id";
# };\

if (-d "$ENV{PWD}/$copas_file"){
   print "$ENV{PWD}/$copas_file exists\n";
}
else {
  print   "$ENV{PWD}/my directory does not exist";
  mkdir "$ENV{PWD}/$copas_file";
};
# my $sorting_color = 'red';
# if (-d "$copas_file") {
# }
# else{
#     mkdir $copas_file;
# };
print $copas_file;
# if (print_bool ==1){
#         $copasfile=~s/\$print_id//;
# };
my $prof = "$copas_file-profile_in";
# if(exists $copas_file
my $toflow=0;
my $count = 0.0;
my %Data;
$bool = 0;
my $mintof= 75;
my $maxtof = 2000;

#scan rate = 2.5 MHz
# statsel = status select;              
# tof = time of flight - relative length
# ext = extinction - optical density
# green = green flourescence and its parameters
# yellow =
# red = 
# ph = peak height
# pw = peak width
# pc = num peaks inside width
# val = value of flourescent intensity
# timestamp = "timestamp";

my $color = 0;
my $id;
my $ratiobool = 0;
my $dio = 0;
my $hsp = 0;
my $derbool = 0;
# sub LABELS{
#POSSIBLE WAY TO CHOOSE TOF RANGE OF WORM
#         if($copas_file =~ m/[-_]d[12][-_]/i){
#                 $mintof = 250;
#                 print "big worm\n";
#         };
#         if($copas_file =~ m/[-_]l[12][-_]/i){
#                 $mintof = 50;
#                 print "small worm\n";
#         };
        if ($sorting_color =~m/yellow/i){
                $justyellow = 1;
        };
        if($sorting_color =~m/red/i){
                $justred = 1;
        };
        if($sorting_color =~m/green/i){
                $justgreen = 1;
        };
        if ($sorting_color =~m/ext/i){
                $justext = 1;
        };
        print "Call: $call \t";
        # while ($bool == 0){
        #         my $call = shift;
        if (defined $call){
                if ($call =~m/printtype/i){
                        $call = shift;
                        if ($call =~m/\s/){
                                $call = shift;
                        }
                        print "printtype\t$call\t\n";
                        if ($call =~m/yellow/i){
                                $print_id = 'yellow';
                                $justyellow = 1;
                        };
                        if($call =~m/red/i){
                                $print_id = 'red';
                                $justred = 1;
                        };
                        if($call =~m/green/i){
                                $print_id = 'green';
                                $justgreen = 1;
                        };
                        if ($call =~m/ext/i){
                                $print_id = 'ext';
                                $justext = 1;
                        };
                        if ($call =~m/ratio/i){
                                $print_id = 'ratio';
                        };
                        $print_bool{1} = 1;
                };
        #                 elsif ($call =~m/sort type/i){
        #                         $call = shift;
        #                         if ($call =~m/yellow/i){
        #                                 $justyellow = 1;
        #                         };
        };
#         if ($color>1&&$print_bool{1}!=1){
#                 $id = 'ratio';
#                 $id = $print_id;
#                 $print_bool{2} = 1;
#                 $justratio = 1;
#                 $justgreen = 0;
#                 $justred = 0;
#                 $justyellow = 0;
#                 print "just ratio\n";
#         };
        # };
        if ($print_bool{1}==1){
                if ($sorting_color =~m/$print_id/i){
                        $color =0;
                };
        };
        if ($color == 0){
                $id = $print_id;
                if ($id=~m/ratio/i){
                        $justratio = 1;
#                         $justgreen = 0;
#                         $justred = 0;
                        $justyellow = 0;
#                         $justext = 0;
                        print "just ratio\n";
                };
                if($id =~ m/red/i){
                        $justred = 1;
                        print "just red\n";
                };
                if ($id =~m/yellow/i){
                        $justyellow = 1;
                        print "just yellow\n";
                };
                if ($id =~m/green/i){
                        if ($id=~m/ratio/i){
                                }
                        else{
                                $justgreen = 1;
                                print "just green\n";
                        };
                };
                if ($id =~m/ext/i ){
                        $justext = 1;
                        print "just ext\n";
                };
                
        };
#         if ($print_bool == 0){
#                 $print_id = $id;
#                 $print_bool = 2;
#         };
        my $excl = shift;
        if ($excl =~m/\s/){
                $excl = shift;
        }
        if (defined $excl){
                if ($excl =~m/exclusion/i){
                        $excl = shift;
                        if ($excl =~m/off/i){
                                $exbool = 0;
                                print "Exclusion: off\n";
                        };
                        if ($excl =~m/on/i){
                                $exbool = 1;
                                print "Exclusion: on\n";
                        };
                        $ratiobool = shift;
                };
                if (defined $ratiobool){
                        if ($ratiobool =~m/\s/){
                                $ratiobool = shift;
                        };
                        if($ratiobool =~m/ratio/i){
                                $justratio = 1;
                                $id = 'ratio';
                                $justyellow = 0;
                                print "Ratio file\n";
                        };
                        if ($ratiobool =~m/mpo1a/i){
                                $mintof= 7000;
                                $maxtof = 100000;
                                $stepsize = 1/2000;
                                print "mpo1a\n";
                        };
                        if ($ratiobool =~m/mosquito/i){
                                $mintof = 2000;
                                $maxtof = 15000;
                                $stepsize = 1/1000;
                                print "mosquito\n";
                        };
                        if ($ratiobool =~m/dros/i){
                                $mintof = 750;
                                $maxtof = 1500;
                        };
                        if ($ratiobool =~m/di[o]/i){
                                $dio = 1;
                                print "Dio\n";
                        };
                        if ($ratiobool =~m/dii/i){
                                $dio = 2;
                                print "DiI\n";
                        };
                        if ($ratiobool =~m/hsp/i){
                                $hsp = 1;
                        };
                        if($ratiobool =~m/yellow/i){
                                $id = 'yellow';
                                $justyellow = 1;
                        };
                        if($ratiobool =~m/red/i){
                                $id = 'red';
                                $justred = 1;
                        };
                        if($ratiobool =~m/green/i){
                                $id = 'green';
                                $justgreen = 1;

                        };
                        if($ratiobool =~m/ext/i){
                                $id = 'ext';
                                $justext = 1;
                        };
                        if ($ratiobool =~m/der/i){
                                $derbool = 2;
                        };
                        if ($ratiobool =~m/noder/i){
                                $derbool = 1;
                        };
                        if ($ratiobool =~m/mitoder/i){
                                $derbool = 3;
                        };
                };
        };
#         if ($excl =~m/\s/){
#                 $excl = shift;
#         }
#         if (defined $excl){
        if($print_id=~m/$id/){
                $print_bool{2} = 1;
        };
        if($print_id=~m/$sorting_color/){
                $print_bool{3}= 1;
        };
        if ($id =~ m/$sorting_color/){
                $print_bool{4} = 1;
        };
# };
# LABELS;
if(defined $ratiobool){
}
else{
        $ratiobool = 'none'
};
#         Worm_type
print "IDS: $id\t$print_id\t$sorting_color\n";
print "Just: Y:$justyellow\tR:$justred\tG:$justgreen\tE:$justext\tRatio:$justratio\n";
print "Derivative? \t$derbool\n";
print "Print bool = $print_bool{1}\t$print_bool{2}\t$print_bool{3}\t$print_bool{4}\t $print_id\n";
# if (-f "$ENV{PWD}/$copas_file/$copas_file.txt"){
# }
# else{
#    if (-f "$copas_file.txt"){
#            print "Wrong location\t";
#       my $works = copy("$copas_file.txt", " $ENV{PWD}/$copas_file");
#       print " $ENV{PWD}/$copas_file/$copas_file.txt\t$works"
#    };
# };
$count = 0.0;
my $first_file = $copas_file;
my $print_copas_file;
$copas_file = "$ENV{PWD}/$copas_file/$copas_file";
# while ($bool == 0){
#         if (-f "$copas_file-profile_$count.txt"){
#                 $bool = 0;
#                 unlink("$copas_file-profile_$count.txt");
#                 $count++;
#         }
#         else{
#                 $bool = 1;
#         };
# };
print "Previous Files:\t$count\n";
if ($exbool == 1){
        $print_copas_file = "$ENV{PWD}/$first_file/exclusion_on";
}
else{
        $print_copas_file = "$ENV{PWD}/$first_file/exclusion_off";
}
if (-d "$print_copas_file"){
        print "$print_copas_file exists\n";
}
else {
        my $works = make_path("$print_copas_file");
        print   "$print_copas_file does not exist\t$works\n";
};
$bool = 0;
$count = 0;
$print_copas_file = "$print_copas_file/$first_file";
while ($bool == 0){
#         print "$print_copas_file-profile_$count.txt";
        if (-f "$print_copas_file-profile_$count.txt"){
#                 print "$count removed\n";
                $bool = 0;
                my $name =  "$print_copas_file-profile_$count.txt";
                unlink $name;
                $count++;
        }
        else{
                $bool = 1;
        };
};
#         if (-f "$ENV{PWD}/$copas_file/exclusion_on/$first_file.txt"){
#         }
#         else{
#                 if (-f "$copas_file.txt"){
#                         copy("$copas_file.txt", " $ENV{PWD}/$copas_file/$copas_file");
#                 };
#         };
#         $copas_file = "$copas_file/exclusion_on/$first_file";
# }
open (IN, "<$copas_file.txt")|| die "Unable to read first  $copas_file \n";
open (OUT, ">$print_copas_file-worm_out.txt")||die "Can't create worm_out.txt \n";
open (TRASH, ">$print_copas_file-worm_trash.txt")||die "Can't create worm_trash.txt \n";
open (DATA, ">$print_copas_file-worm_data.txt")||die "Can't create worm_data.txt \n";
open (STRUCT, ">$print_copas_file-worm_struct.txt")||die "Can't create worm_struct.txt \n";
# open (TOF, ">$print_copas_file-tof.txt")||die "Can't create $print_copas_file-tof.txt \n";
open (TOF_ALL, ">$print_copas_file-tof_all.txt")||die "Can't create $print_copas_file-tof_all.txt \n";
open (STANDARD,  ">$print_copas_file-standard.txt")||die "Can't create $print_copas_file-standard.txt\n";
open (MEANYELL,  ">$print_copas_file-meanyellow.txt")||die "Can't create $print_copas_file-meanyellow.txt\n";
# open(EXIT,  ">$print_copas_file-exit.txt")||die;
open (RATIO,  ">$print_copas_file-sides.txt")||die "Can't create $print_copas_file-sides.txt \n";
open (EXT, ">$print_copas_file-EXT.txt")||die "Can't create $print_copas_file-EXT.txt \n";
$count = 0;
my @ID;
my @worm_location;
my $ID = 0;
my $fragment_count = 0; #total pieces of info-including worms
my $sum = 0;
my $tof_count=0;
my $yellow_pmean = 0;
my $red_pmean = 0;
my $green_pmean = 0;
my $ext_pmean = 0;
$exclusions{'tof'} = 0;
while (<IN>){
        chomp $_;
        $count++;
        if ($count >1){
                if ($_ =~ m/\t/){
                        my @line_array = split ( /\t/, $_);
                        if ($line_array[8]>=$mintof && $line_array[8]<=$maxtof){
                                $sum = $sum + $line_array[8];
                                $yellow_pmean = $yellow_pmean+$line_array[19];
                                $red_pmean = $red_pmean+$line_array[22];
                                $green_pmean = $green_pmean+$line_array[16];
                                $ext_pmean = $ext_pmean+$line_array[13];
                                #       print TOF "$line_array[8] \n";
                                $tof_count++;
                        };
                };
        };
};
        my $mean = $sum/$tof_count;
        my $tofavg = $mean;
        $yellow_pmean = $yellow_pmean/$tof_count;
        $red_pmean = $red_pmean/$tof_count;
        $green_pmean = $green_pmean/$tof_count;
        $ext_pmean = $ext_pmean/$tof_count;
        print "TOF Mean: $mean \n";
        my $stdev = 0;
        my $yellow_pstdev = 0;
        my $red_pstdev = 0;
        my $green_pstdev = 0;
        my $ext_pstdev = 0;
        $count = 0;
        $tof_count= 0;
        close IN;

        open (IN, "<$copas_file.txt")|| die "Unable to read $copas_file \n";
        while (<IN>){
                chomp $_;
                $count++;
                if ($count >1){
                        if ($_ =~ m/\t/){
                                my @line_array = split ( /\t/, $_);
                                if ($line_array[8]>=$mintof && $line_array[8]<=$maxtof){
                                        $stdev = ($line_array[8]-$mean)**2 + $stdev;
                                        $yellow_pstdev = ($line_array[19]-$yellow_pmean)**2 + $yellow_pstdev;
                                        $red_pstdev = ($line_array[22]-$red_pmean)**2 + $red_pstdev;
                                        $green_pstdev = ($line_array[16]-$green_pmean)**2 + $green_pstdev;
                                        $ext_pstdev = ($line_array[13]-$ext_pmean)**2 + $ext_pstdev;
                                        $tof_count++;
                                };
                        };
                };
        };
        $stdev = sqrt($stdev/$tof_count);
        $yellow_pstdev = sqrt($yellow_pstdev/$tof_count);
        $red_pstdev = sqrt($red_pstdev/$tof_count);
        $green_pstdev = sqrt($green_pstdev/$tof_count);
        $ext_pstdev = sqrt($ext_pstdev/$tof_count);
        $count = 0;
        $tof_count = 0;
        close IN;
my $max_tof = $mean+2*$stdev;
my $min_tof = $mean-2*$stdev;
if ($min_tof<75){
        if($copas_file =~ m/[-_]l[12][-_]/i){
                $mintof = 50;
                print "small worm\n";
        }
        else{
                $min_tof=75;
        };
};

my @read;
#WORM COUNT
#if worm_count = 0, then no specified value was used for the number of worms, and the whole file will be read.
#This if statement finds the worm count from the length of one input file line, ast there are 4 parameters.
if (-d "$ENV{PWD}/$first_file/$prof.txt"){
}
else{
        if (-d "$prof.txt"){
                copy("$prof.txt","$ENV{PWD}/$first_file/$prof.txt")
        };
}
open (PROFILE, "<$ENV{PWD}/$first_file/$prof.txt")|| die "Unable to read $first_file/$prof \n";
my $actual_worm_count = 0;

while(<PROFILE>){
        s/\r\n$/\n/;
        chomp $_;
        @read = split ( /\t/, $_); #splits input file into tab delimited array
        $actual_worm_count = ($#read/4)-.75;
        if ($worm_count == 0){
                $worm_count = $actual_worm_count;
        }
        elsif($worm_count>$actual_worm_count){
                print "Worm count changed from $actual_worm_count to $worm_count\n";
                $worm_count = $actual_worm_count;
        };
        last;
};
close PROFILE;
print "Worm count total: $worm_count\n";
my $max_yellow = $yellow_pmean + 2*$yellow_pstdev;
my $min_yellow = $yellow_pmean -2*$yellow_pstdev;
my $max_red = $red_pmean + 2*$red_pstdev;
my $min_red = $red_pmean -2*$red_pstdev;
my $max_green = $green_pmean + 2*$green_pstdev;
my $min_green = $green_pmean -2*$green_pstdev;
my $max_ext = $ext_pmean + 2*$ext_pstdev;
my $min_ext = $ext_pmean -2*$ext_pstdev;
print "TOF max: $max_tof \t TOF min: $min_tof\nYellow max: $max_yellow\tYellow min: $min_yellow\tYellow stdev: $yellow_pstdev\n";
print "Red max: $max_red\tRed min: $min_red\nGreen max: $max_green\tGreen min: $min_green\nExt max: $max_ext\tExt min: $min_ext\n";
open (IN, "<$copas_file.txt")|| die "Unable to read $copas_file \n";
$exclusions{'redyellow'}{'bool'} = 0;
$exclusions{'redyellow'}{'avg'} = 0;
$exclusions{'both'}{'avg'}=0;
while (<IN>){
        chomp $_;
        $count++;
        foreach my $k( sort {lc $a cmp lc $b} keys %types){
                $exclusions{$k}{'bool'}=0;
        };
        $exclusions{'redyellow'}{'bool'}=0;
        if ($count >1){
                $exclusions{'bool'} = 0;
                if ($_ =~ m/\t/){
                        my @line_array = split ( /\t/, $_);
                        $fragment_count++;
                        if ($line_array[8]>=$mintof){
                                print TOF_ALL"$count \t $line_array[8]\n";
                        }
                        else{
                                $toflow++;
#                                 $exclusions{'tof'}++;
                        };
                        for (my $i = 0; $i<($#line_array+1); $i++){
                                $line_array[$i] =~ s/\D/0/;
                        };
                        if ($fragment_count>$worm_count+1){
                                last;
                        };
                        $bool = 0;
                        if ($line_array[8]>$min_tof&&$line_array[8]<$max_tof){ #indication of tof being big enough for a worm to exist
                                if ($exbool == 1){
#                                         print "$line_array[22]\t$line_array[19]\t$justyellow\n";
                                        if (($justred ==1)){
                                                if($dio!=0){
                                                        if ($line_array[22]>1000){
                                                                        $bool=1;
                                                        }
                                                        else{
                                                                $exclusions{'red'}{'bool'}++;
                                                        };
                                                }
                                                else{
                                                        if($line_array[22]>$min_red&&$line_array[22]<$max_red){
                                                        $bool = 1;
                                                        }
                                                        else{
                                                                $exclusions{'red'}{'bool'}++;
                                                        };
                                                };
                                        };
                                        if (($justyellow ==1)){
                                                if($line_array[19]>$min_yellow&&$line_array[19]<30000){
                                                $bool = 1;
                                                }
                                                else{
                                                                $exclusions{'yellow'}{'bool'}++;
                                                        };
                                        };
                                        if($justgreen==1){
                                                if($ratiobool=~m/dros/i){
                                                        if($line_array[16]>10000){
                                                                $bool=1;
                                                        }
                                                        else{
                                                                $exclusions{'green'}{'bool'}++;
                                                        };
                                                }
                                                elsif($dio!=0){
                                                        if ($line_array[22]>1000){
                                                                $bool=1;
                                                        }
                                                        else{
                                                                $exclusions{'red'}{'bool'}++;
                                                        };
                                                }
                                                elsif($ratiobool=~m/mpo1a/i){
                                                        if($line_array[19]>2000){
                                                                $bool = 1;
                                                                print "MPO1A works\n";
                                                        }
                                                        else{
                                                                $exclusions{'yellow'}{'bool'}++;
                                                        };
                                                }
                                                else{
                                                        if($line_array[16]>$min_green&&$line_array[16]<$max_green){
                                                                $bool =1;
                                                        }
                                                        else{
                                                                $exclusions{'green'}{'bool'}++;
                                                        };
                                                };
                                        };
                                        if(($justext==1)){
                                                if($line_array[13]>$min_ext&&$line_array[13]<$max_ext){
                                                        $bool =1;
#                                                         print "Ext works\t";
                                                }
                                                else{
                                                                $exclusions{'ext'}{'bool'}++;
                                                        };
                                        };
                                        if($justratio==1){
                                                if($line_array[22]>$min_red&&$line_array[22]<$max_red&&$line_array[19]>$min_yellow){
                                                        $bool =1;
                                                }
                                                else{
                                                        $exclusions{'redyellow'}{'bool'}++;
                                                };
                                        };
                                        print TOF_ALL "$line_array[8]\t$line_array[13]\n";
                                }
                                elsif($exbool ==0){
                                        $bool =1;
                                };
                                if ($bool==1){
                                        $worm_location[$ID] = shift @line_array;
                                        print "$worm_location[$ID]\t";
                                        $ID[$ID]{'statsel'} = $line_array[6];
                                        $ID[$ID]{'tof'} = $line_array[7];
                                        $ID[$ID]{'ext_val'} = $line_array[8];
                                        $ID[$ID]{'green_val'} = $line_array[9];
                                        $ID[$ID]{'yellow_val'} = $line_array[10];
                                        $ID[$ID]{'red_val'} = $line_array[11];
                                        $ID[$ID]{'ext_ph'} = $line_array[12];
                                        $ID[$ID]{'ext_pw'} = $line_array[13];
                                        #      $ID[$ID]{'ext_pc'} = $line_array[14];
                                        $ID[$ID]{'green_ph'} = $line_array[15];
                                        $ID[$ID]{'green_pw'} = $line_array[16];
                                        #      $ID[$ID]{'green_pc'} = $line_array[17];
                                        $ID[$ID]{'yellow_ph'} = $line_array[18];
                                        $ID[$ID]{'yellow_pw'} = $line_array[19];
                                        #      $ID[$ID]{'yellow_pc'} = $line_array[20];
                                        $ID[$ID]{'red_ph'} = $line_array[21];
                                        $ID[$ID]{'red_pw'} = $line_array[22];
                                        #      $ID[$ID]{'red_pc'} = $line_array[23];
                                        $ID[$ID]{'timestamp'} = $line_array[24];
#                                         print "$ID[$ID]{'tof'}\n";
                                        $ID++;
                                }
                                else{
                                        foreach my $k( sort {lc $a cmp lc $b} keys %types){
                                                if ($exclusions{$k}{'bool'}>0){
                                                        $exclusions{$k}{'avg'}++;
                                                        $exclusions{'bool'}=1;
                                                };
                                                if ($exclusions{'bool'}==1){
                                                        $exclusions{'both'}{'avg'}++;
                                                };
                                        };
                                        if ($exclusions{'redyellow'}{'bool'}>0){
                                                $exclusions{'redyellow'}{'avg'}++;
                                                if ($exclusions{'bool'}==1){
                                                        $exclusions{'both'}{'avg'}++;
                                                };
                                        };
                                };
                        }
                        else{
                                $exclusions{'tof'}++;
 
                        };
                };
        };
};

print TOF_ALL "Below 50: $toflow\n";


#processing individual worm profiles now from separate file
close IN;

#WORM MAX
my $worm_max = 0;
# if there is no zero line, and file won't stop, uncomment all with $worm_max
for (my $n=0; $n<$ID; $n++){#$#ID+1
        print "$ID[$n]{'tof'}\t$ID\t$n\n";
        if ($ID[$n]{'tof'} > $worm_max){
                $worm_max = $ID[$n]{'tof'};
        };
};
# uses tof to find the maximum length of the worms being processed.
# this will be used as a stop for reading in the data.
# $worm_max--; #tof is 2 longer than actual length.
# print "Worm max: $worm_max \t";

#PROFILE IN
#Will read in the entire file, keep only the profiles long enough to be worms, and organize the worms into a matrix
my @profile;#takes in all worm values (non-trash) 
$count = 0;
my @point; #takes in array profile
my $line=0;
my $profiles=0;
my $length = $fragment_count;
my $total = $fragment_count;
my $trash;
my $size = 0;
# my $pos = 0;
open (PROFILE, "<$ENV{PWD}/$first_file/$prof.txt")|| die "Unable to read$first_file/ $prof \n";
sub Read_profiles{ #subroutine to process only one worm at a time
#   print "$profiles \t";
        while (<PROFILE>){
                if ($count >$worm_max){#if there is no zero line, and file won't stop, uncomment
                        return;
                };
                my $bool = 0;#used as a check for all zero line and to see if the tof is in the respective worm range
                my $pos = 0;
                s/\r\n$/\n/;
                chomp $_;
                @read = ();#resets read every time
                @read = split ( /\t/, $_); #splits input file into table
                #finds all zero line and quits
                foreach my $element (@read){
                        if ($element != 0){
                                $bool = 1;
                        };
                };
                if ($bool != 1){
                        print "all zero line \n";
                        @read = ();
                        last;
                }; 
                #This will find if the profile is a worm
                @profile = ();#resets profile every time
                for ( my $worm_num = 0; $worm_num < $worm_count+1; $worm_num++){ #only processes up to the worm count
                        $bool = 0;
                        my $locw = 0;
                        #bool test for worms
                        for(my $n = 0; $n < $#worm_location+1; $n++){
                                if ($worm_location[$n] == $worm_num){
                                        $bool++;
                                        $locw = $n;
                                };
                        }; 
                        print DATA "$worm_num\t$locw\t$bool \t";
                        if ($bool > 0){#eliminates egg data
                        # shift from front to pull each part of the data off for each time-step for each worm
                        # if-else: will read all the data for the worm, then lines of 0's occur for the rest of the data for the longest tof length,
                        # so else will shift off zeros at the end
                                $size = $ID[$locw]{'tof'};#might be using wrong way of doing this. not sure this doesn't go to location point and not actual value
                                $size--;
                                $profile[$pos]{'ext'} = shift @read;
                                $profile[$pos]{'green'} = shift @read;
                                $profile[$pos]{'yellow'} = shift @read;
                                $profile[$pos]{'red'} = shift @read;
                                print TRASH "$profile[$pos]{'ext'} \t";
                                print DATA "$size\t$profile[$pos]{'ext'} \t $profile[$pos]{'green'} \t $profile[$pos]{'yellow'}\t $profile[$pos]{'red'}\n";
                                $pos++;
                        }
                        else {
                                for (my $non = 0; $non < 4; $non++){
                                        $trash = shift @read;
                                        print DATA "$trash";
                                        #repeat in while loop to gather time-steps
                                };
                        };
                        print DATA "\n";
                };
                $point[$count] = [@profile];#need to add bool or it creates empty arrays now
                print DATA "$count \t $point[$count][0]{'ext'} \n";
                $count++;
                print TRASH "\n";
        };
  #@point documents each worm separately, and @profile is the data for each individual time-step
};
Read_profiles;
close PROFILE;
print "Count = $count \t Point = $#point Profile = $#profile\n";
print STANDARD "Count = $count \t Point = $#point Profile = $#profile\n";
open (EXCL, ">$print_copas_file-exclusions.txt")||die "Can't create $print_copas_file-exclusions.txt \n";
$count = $worm_count;
print EXCL "Total After TOF:\t$count\t";
$count=0;
##WORM MATRIX
#Reformatting the matrix above from Profile In so that it goes worm(m) by data (n) instead of n X m
my @lines; #read in of one entire collumn of data, the profile for a worm from point, which collected data from line x worm format
my @worms; #array of arrrays; holds every worm in seperate element
for (my $m = 0; $m <$#profile+1; $m++){#$#worm_location+1 A) $#profile+1
        @lines = ();
        $size = $ID[$m]{'tof'};
        $size--;
        print DATA "Profile = $#profile\tPoint = $#point\n";
        print DATA "Size = $size \n";
        for (my $n = 0; $n < $size; $n++){
                if ($point[$n][$m]{'ext'}){
                        print STRUCT "$point[$n][$m]{'ext'} \t $point[$n][$m]{'green'} \t $point[$n][$m]{'yellow'} \t $point[$n][$m]{'red'}\n";
                        $lines[$n]{'ext'} = $point[$n][$m]{'ext'};
                        $lines[$n]{'green'} = $point[$n][$m]{'green'};
                        $lines[$n]{'yellow'} = $point[$n][$m]{'yellow'};
                        $lines[$n]{'red'} = $point[$n][$m]{'red'};
                        print DATA "$lines[$n]{'ext'} line\t";
                        print DATA "$point[$n][$m]{'ext'} \n";
                };
        };
        print STRUCT "$m \n";
        $worms[$m] = [@lines];
};
print " $#worms\t";
print "Guess: $worms[0][1]{'ext'} \t $worms[0][2]{'ext'} \t $worms[1][1]{'ext'} \n";

#processes time-steps as percentages of total lengths

#RED GREEN
#Uses WORM MATRIX matrix and creates a percentage of total length and red/green ratio hashes for each element
my $percent= 0;
sub Red_green{
        for (my $m = 0; $m < $#worms+1; $m++){# A) $#worm_location
                $size = $#{$worms[$m]}+1;
#                 print "Size $size\n";
                for (my $n = 0; $n< $size; $n++){
                        $percent = $n/$size;
                        $worms[$m][$n]{'percent'} = $percent;
                        if (defined $worms[$m][$n]{$sorting_color}){
                                if ($justratio==1){
                                #put in defined part because i was getting random error on line 270 for if green == 0 during Print_profiles during tof 695/89% point
                                        if ($worms[$m][$n]{$sorting_color} == 0){
        #                                         print "ratio  \t $m \t $n \t";
        #                                         print "tof \t $ID[$m]{'tof'} \t size \t $size \n";
                                                $worms[$m][$n]{'ratio'} = 0;
                                        }
                                        else{
                                                $worms[$m][$n]{'ratio'} = $worms[$m][$n]{'red'}/$worms[$m][$n]{$sorting_color};
                                        };
                                }
                                else{
                                $worms[$m][$n]{'ratio'} = 0;
                                }
                        };
                };
#                 print "$ID[$m]{'tof'} \n";
        };
};
Red_green;

#PRINT PROFILES
my @mid_lines;
my @mid_worms;
print "profile";
my @print_worms;
my @print_lines;

my $percent_count=0;
my $percent_size = 0;
my %print;
my $actual_length=0;
$bool = 0;
#print command for percentages
my $postind = 0;
my $preind = 0;
my $leftpos = 0;
my $rightpos = 0;
my $oldpre = 0;
my $oldpost =0;
my $mean_ext_mid=0;
my $mid_ext_stdev= 0;
my %mean_mid;
my %mid_stdev;
my $mean_id_mid=0;
my $mid_id_stdev= 0;
$count = 0;
my @medred;
my @medyellow;
my %medred;
my %medyellow;
#Find worm yellow values
my %meanyell;
my $yellcount = 0;
my %meanred;
my %meangreen;
my $maxgreen = 0;
my $meanratio = 0;
my %maxext;
my $stdratio = 0;
my $exit=0;
my @bad_worms;
my $yellbool =0;
my $fluorcount = 0;
my %count;
$size  = $#worms;
$exclusions{'edges'}{'ext'}=0;
$exclusions{'both'}{'worm'}=0;
# foreach my $k( sort {lc $a cmp lc $b} keys %types){
#         print EXT "Mid $k\tEdge $k\t";
# };
$meanyell{'mid'} = 0;
$meanyell{'whole'} = 0;
# foreach my $k(sort {lc $a cmp lc $b} keys %meanyell){
#         print EXT "Mid $k\tWhole $k\t";
# };
# print EXT "\n";
my %maxext_loc;
my %background;
@{$background{'red'}} = (33.18, 38.1283,  41.9024,  53.1618,  57.8890);
@{$background{'yellow'}} = (49.5624,  77.6794,  85.1123,  109.0921,  161.6088);
@{$background{'green'}} = (33.6048,  37.6682,  40.9018,  49.5688,  56.5562);
$background{'ratio'} = .34015;
my $agecount = 0;
if($copas_file =~ m/l[1][-_]/i){
        $agecount = 0;
}
elsif($copas_file =~ m/l[2][-_]/i){
        $agecount = 1;
}
elsif($copas_file =~ m/l[3][-_]/i){
        $agecount = 2;
}
elsif($copas_file =~ m/l[4][-_]/i){
        $agecount = 3;
}
else{
        $agecount = 4;
};
for (my $m = 0; $m<$size; $m++){
        $count= 0;
        foreach my $k(sort {lc $a cmp lc $b} keys %meanyell){
                $meanyell{$k}=0;
                $meanred{$k} = 0;
                $meangreen{$k} = 0;
                $count{$k}  = 0;
                print "$k\t$count{$k}\n";
        };
        $meanratio = 0;
        $stdratio = 0;
        $yellbool = 0;
        $bool = 1;
        $fluorcount = 0;
        $exclusions{'bool'}= 0;
#         $maxext{'mid'} = 0;
#         $maxext{'edge'} = 0;
        foreach my $k( sort {lc $a cmp lc $b} keys %types){
                $exclusions{$k}{'bool'}=0;
                $maxext{$k}{'mid'} = 0;
                $maxext{$k}{'edge'} = 0;
                $maxext_loc{$k}=0;
        };
        $exclusions{'edges'}{'bool'}=0;
        print MEANYELL "Sizes: $#worms\t$yellcount\t$#{$worms[$yellcount]}\n";
        if ($#{$worms[$yellcount]}<1||$yellcount == $#worms){
                $exit = splice @worms, $yellcount, 1;
                print "$yellcount\t$#worms\tWorms not long enough\n";
                last;
        };
        for (my $n = 0; $n<$#{$worms[$yellcount]}+1; $n++){
                if ($worms[$yellcount][$n]{'percent'}>.3&&$worms[$yellcount][$n]{'percent'}<.7){
#                         print MEANYELL"$count\t";
                        if ($justratio ==1){
                                $meanyell{'mid'} = $worms[$yellcount][$n]{'yellow'}+$meanyell{'mid'};
                                $meanred{'mid'} = $worms[$yellcount][$n]{'red'}+$meanred{'mid'};
                        };
                        if ($justred ==1){
                                $meanred{'mid'} = $worms[$yellcount][$n]{'red'}+$meanred{'mid'};
                        };
                        if ($justyellow ==1){
                                $meanyell{'mid'} = $worms[$yellcount][$n]{'yellow'}+$meanyell{'mid'};
                        };
                        if ($justgreen ==1){
                                $meangreen{'mid'} = $worms[$yellcount][$n]{'green'}+$meangreen{'mid'};
                        };
                        if ($dio ==1){
                                $meangreen{'mid'} = $worms[$yellcount][$n]{'green'}+$meangreen{'mid'};
                        };
                        if ($dio ==2){
                                $meanred{'mid'} = $worms[$yellcount][$n]{'red'}+$meanred{'mid'};
                        };
                        if ($copas_file =~m/hsp/i||$hsp==1){
                                $meangreen{'mid'} = $worms[$yellcount][$n]{'green'}+$meangreen{'mid'};
#                                 if ($worms[$yellcount][$n]{'green'}>$maxgreen){
#                                         $maxgreen = $worms[$yellcount][$n]{'green'};
#                                 };
                        };
#                         if ($maxext{'mid'}<$worms[$yellcount][$n]{'ext'}){
#                                 $maxext{'mid'} = $worms[$yellcount][$n]{'ext'};
#                         };
                        foreach my $k( sort {lc $a cmp lc $b} keys %types){
                                if ($maxext{$k}{'mid'}<$worms[$yellcount][$n]{$k}){
                                        $maxext{$k}{'mid'} = $worms[$yellcount][$n]{$k};
                                };
                        };
#                         $maxext{'mid'} = $worms[$yellcount][$n]{'ext'}+$maxext{'mid'};
                        $count{'mid'}++;
                }
                else{
                        foreach my $k( sort {lc $a cmp lc $b} keys %types){
                                if ($maxext{$k}{'edge'}<$worms[$yellcount][$n]{$k}){
                                        $maxext{$k}{'edge'} = $worms[$yellcount][$n]{$k};
                                        $maxext_loc{$k} = $n;
                                };
                        };
                };
                if ($justratio ==1){
                        $meanyell{'whole'} = $worms[$yellcount][$n]{'yellow'}+$meanyell{'whole'};
                        $meanred{'whole'} = $worms[$yellcount][$n]{'red'}+$meanred{'whole'};
                        $meanratio = $worms[$yellcount][$n]{'ratio'}+$meanratio;
                };
                if ($justred ==1){
                        $meanred{'whole'} = $worms[$yellcount][$n]{'red'}+$meanred{'whole'};
                };
                if ($justyellow ==1){
                        $meanyell{'whole'} = $worms[$yellcount][$n]{'yellow'}+$meanyell{'whole'};
                };
                if ($justgreen ==1){
                        $meangreen{'whole'} = $worms[$yellcount][$n]{'green'}+$meangreen{'whole'};
                };
                if ($dio ==1){
                        $meangreen{'whole'} = $worms[$yellcount][$n]{'green'}+$meangreen{'whole'};
                };
                if ($dio ==2){
                        $meanred{'whole'} = $worms[$yellcount][$n]{'red'}+$meanred{'whole'};
                };
                if ($copas_file =~m/hsp/i||$hsp==1){
                        $meangreen{'whole'} = $worms[$yellcount][$n]{'green'}+$meangreen{'whole'};
        #                                 if ($worms[$yellcount][$n]{'green'}>$maxgreen){
        #                                         $maxgreen = $worms[$yellcount][$n]{'green'};
        #                                 };
                };
                $count{'whole'}++;
        };
        print MEANYELL"total $count{'mid'}\t$count{'whole'}\n";
#         if ($copas_file =~m/hsp/i||$hsp==1){
#                 for (my $n = 0; $n<$#{$worms[$yellcount]}+1; $n++){
#                         if ($worms[$yellcount][$n]{'percent'}>.3&&$worms[$yellcount][$n]{'percent'}<.7){
#                                 if ($worms[$yellcount][$n]{'green'}>($maxgreen/2)){
#                                         $fluorcount++;
#                                 };
#                         };
#                 };
#         };
        foreach my $k(sort {lc $a cmp lc $b} keys %meanyell){
                $meangreen{$k} = $meangreen{$k}/$count{$k};
                $meanyell{$k} = $meanyell{$k}/$count{$k};
                $meanred{$k} = $meanred{$k}/$count{$k};
        };
        $meanratio = $meanratio/$count{'whole'};
#         $maxext{'mid'} = $maxext{'mid'}/$count;
        print MEANYELL "$m\t$yellcount\t$meanyell{'mid'}\t$meanred{'mid'}\t$meangreen{'mid'}\t$meanratio\n";#\t
        print MEANYELL "$worms[$yellcount][20]{'yellow'}\t$justratio\n"; 
        if ($exbool ==1){
                if ($justratio == 1&&$bool==1){
                        if($meanred{'mid'}<$background{'red'}[$agecount]){#||$meanred{'whole'}<$background{'red'}[$agecount]*2
                                $yellbool=1;
        #                                         if ($exclusions{'bool'} == 0){
                                $exclusions{'red'}{'bool'}++;
        #                                                 $exclusions{'bool'}++;
        #                                         }
        #                                         else{
        #                                         $exclusions{'both'}{'avg'}++;
        #                                         };
                                print MEANYELL "Spliced $yellcount\t$count for Red/Yellow Small = $meanred{'mid'}\t$meanyell{'mid'}\t$exit\n";
                        };
                        if($meanyell{'mid'}<($background{'yellow'}[$agecount])){#||$meanyell{'whole'}<($background{'yellow'}[$agecount])*2
                                $yellbool = 1;
#                                         if ($exclusions{'bool'} == 0){
                                        $exclusions{'yelllow'}{'bool'}++;
#                                                 $exclusions{'bool'}++;
#                                         }
#                                         else{
#                                         $exclusions{'both'}{'avg'}++;
#                                         };                                
                                print MEANYELL "Spliced $yellcount\t$count for Red/Yellow = $meanred{'mid'}\t$meanyell{'mid'}\t$exit\n";
                        };
                        if ($meanratio>$background{'ratio'}){
                                $yellbool = 1;
                                $exclusions{'ratio'}{'bool'}++;
                                print MEANYELL "Spliced $yellcount\t$count for Ratio = $meanratio\t\n";
                        };
                        if ($yellbool ==1){
                        print MEANYELL"Spliced at $yellcount with Ratio problems\t$worms[$yellcount][2]{'ratio'}\t";
                                splice @worms, $yellcount, 1;
#                                 print EXIT "$exit\n";
                                $bool = 0;
                                print MEANYELL"$worms[$yellcount][2]{'ratio'}\n";
                        }
                        else{
                                $bool = 1;
                        };
                };
                $yellbool = 0;
                if ($justred ==1&&$bool==1){
                        if($meanred{'mid'}<$background{'red'}[$agecount]){#||$meanred{'whole'}<$background{'red'}[$agecount]*2
                                $yellbool=1;
        #                                         if ($exclusions{'bool'} == 0){
                                $exclusions{'red'}{'bool'}++;
        #                                                 $exclusions{'bool'}++;
        #                                         }
        #                                         else{
        #                                         $exclusions{'both'}{'avg'}++;
        #                                         };
                                print MEANYELL "Spliced $yellcount\t$count for Red/Yellow Small = $meanred{'mid'}\t$meanyell{'mid'}\t$exit\n";
                        };
                        if ($yellbool ==1){
                        print MEANYELL"Spliced at $yellcount with Ratio problems\t$worms[$yellcount][2]{'ratio'}\t";
                                splice @worms, $yellcount, 1;
#                                 print EXIT "$exit\n";
                                $bool = 0;
                                print MEANYELL"$worms[$yellcount][2]{'ratio'}\n";
                        }
                        else{
                                $bool = 1;
                        };
                };
                $yellbool=0;
                if ($justyellow == 1&&$bool==1){
                        if($meanyell{'mid'}<$background{'yellow'}[$agecount]){#||$meanyell{'whole'}<$background{'yellow'}[$agecount]*2
                                $yellbool=1;
        #                                         if ($exclusions{'bool'} == 0){
                                $exclusions{'yellow'}{'bool'}++;
        #                                                 $exclusions{'bool'}++;
        #                                         }
        #                                         else{
        #                                         $exclusions{'both'}{'avg'}++;
        #                                         };
                                print MEANYELL "Spliced $yellcount\t$count for Yellow Small = $meanyell{'mid'}\t$exit\n";
                        };
                        if ($yellbool ==1){
                        print MEANYELL"Spliced at $yellcount with yellow problems\t$worms[$yellcount][2]{'yellow'}\t";
                                splice @worms, $yellcount, 1;
#                                 print EXIT "$exit\n";
                                $bool = 0;
                                print MEANYELL"$worms[$yellcount][2]{'yellow'}\n";
                        }
                        else{
                                $bool = 1;
                        };
                };
                if ($justgreen == 1&&$bool==1){
                        if($meangreen{'mid'}<$background{'green'}[$agecount]){#||$meangreen{'whole'}<$background{'green'}[$agecount]*2
                                $yellbool=1;
        #                                         if ($exclusions{'bool'} == 0){
                                $exclusions{'green'}{'bool'}++;
        #                                                 $exclusions{'bool'}++;
        #                                         }
        #                                         else{
        #                                         $exclusions{'both'}{'avg'}++;
        #                                         };
                                print MEANYELL "Spliced $yellcount\t$count for Green Small = $meangreen{'mid'}\t$exit\n";
                        };
                        if ($yellbool ==1){
                        print MEANYELL"Spliced at $yellcount with green problems\t$worms[$yellcount][2]{'green'}\t";
                                splice @worms, $yellcount, 1;
#                                 print EXIT "$exit\n";
                                $bool = 0;
                                print MEANYELL"$worms[$yellcount][2]{'green'}\n";
                        }
                        else{
                                $bool = 1;
                        };
                };
                print MEANYELL "BOOL\t$bool\t$meanyell{'mid'}\n";
                if ($dio == 1&&$bool == 1){## change for dio and dii to find the maxima and sort using that
#                         if ($meangreen>10000){
# #                                 if ($exclusions{'bool'} == 0){
#                                                 $exclusions{'green'}{'bool'}++;
# #                                                 $exclusions{'bool'}++;
# #                                         }
# #                                         else{
# #                                         $exclusions{'both'}{'avg'}++;
# #                                         };
#                                 $exit = splice @worms, $yellcount, 1;
#                                 print MEANYELL "Spliced $yellcount\t$count for Green = $meangreen\n";
#                                 $bool = 0;
#                         }
#                         else{
#                                 $bool = 1;
#                         };
                };
                if($dio ==2&&$bool == 1){
#                         if ($meanred>2000){
# #                                 if ($exclusions{'bool'} == 0){
#                                         $exclusions{'red'}{'bool'}++;
# #                                         $exclusions{'bool'}++;
# #                                 }
# #                                 else{
# #                                 $exclusions{'both'}{'avg'}++;
# #                                 };
#                                 $exit = splice @worms, $yellcount, 1;
#                                 print  MEANYELL "Spliced $yellcount\t$count for Red = $meanred\n";
#                                 $bool = 0;
#                         }
#                         else{
#                                 $bool = 1;
#                         };
                };
                print MEANYELL "BOOL\t$bool\n";
                if ($bool==1){
                        if ($maxext{'ext'}{'edge'}>($maxext{'ext'}{'mid'}*1.0086+4196.75)&&$stepsize>1/1000){
                                $bool=0;
                                $exclusions{'edges'}{'bool'}++;
                                splice @worms, $yellcount, 1;
                                print  MEANYELL "Spliced $yellcount\t$count for EXT edge = $maxext{'ext'}{'edge'} and EXT mid = $maxext{'ext'}{'mid'}\t$meanred{'mid'}\n";
                        }
                        else{
                                $bool=1;
#                                 print EXT "$yellcount\t$meanratio\n";
                                foreach my $k( sort {lc $a cmp lc $b} keys %types){
                                         print EXT "$maxext{$k}{'mid'}\t$maxext{$k}{'edge'}\t";
                                };
#                                 foreach my $k(sort {lc $a cmp lc $b} keys %meanyell){
#                                         print EXT "Green\t$meangreen{$k}\tYell\t$meanyell{$k}\tRed\t$meanred{$k}\t";
#                                 };
#                 print EXT "$meanratio";
                                print EXT "\n";
                        };
                };
                print MEANYELL "BOOL\t$bool\n";
#                 if ($copas_file =~m/hsp/i||$hsp==1&&$bool == 1){
#                         if ($fluorcount>=.85){
#         #                 if ($meangreen>45000){
#                                 $exit = splice @worms,  $yellcount,  1;
#                                 print MEANYELL "Spliced $yellcount\t$count for Green = $meangreen\n";
#                                 $bool = 0;
# #                                 if ($exclusions{'bool'} == 0){
#                                         $exclusions{'green'}{'bool'}++;
# #                                         $exclusions{'bool'}++;
# #                                 }
# #                                 else{
# #                                 $exclusions{'both'}{'avg'}++;
# #                                 }; 
#                         }
#                         else{
#                                 $bool = 1;
#                         };
#                 };
        }
        else{
                foreach my $k( sort {lc $a cmp lc $b} keys %types){
                        print EXT "$maxext{$k}{'mid'}\t$maxext{$k}{'edge'}\t";
                };
                print EXT "\n";
        };
#         if ($justratio == 1||$dio!=0){
        if ($bool==1){
                $yellcount++;
        }
        else{
                foreach my $k( sort {lc $a cmp lc $b} keys %types){
                        if ($exclusions{$k}{'bool'}>0){
                                $exclusions{$k}{'worm'}++;
                                $exclusions{'bool'}=1;
                                if ($exclusions{'bool'}==1){
                                        $exclusions{'both'}{'worm'}++;
                                };
                        };
                        };
                if ($exclusions{'edges'}{'bool'}>0){
                                $exclusions{'edges'}{'ext'}++;
                                $exclusions{'bool'}=1;
                                if ($exclusions{'bool'}==1){
                                        $exclusions{'both'}{'worm'}++;
                                };
                };
                
        };
        if ($yellcount-1 == $#worms){
                last
        };
};
print "Exclusion:\t$yellcount\tWorms:\t$#worms\n";
$count = 0;
print "Exclusion?  $exbool\n";
$count = 0;
my $bad = 0;
my $good =0;
my %bool;
# $exclusions{'midred'} = 0;
# $exclusions{'midyel'} = 0;
# $exclusions{'midgreen'} = 0;
# $exclusions{'midext'} = 0;
$exclusions{'lowyellow'} = 0;
$exclusions{'edges'}{'yellow'}=0;
$exclusions{'both'}{'mid'} = 0;
open (WORM,  ">$print_copas_file-worm.txt")||die "Can't create worm_out.txt \n";
for (my $m = 0; $m<$#worms+1; $m++){
        foreach my $k(sort {lc $a cmp lc $b} keys %types){
                $bool{$k} = 0;
                $exclusions{$k}{'bool'}=0;
        };
        $bool{'edges'}{'yellow'}=0;
        $exclusions{'bool'} = 0;
        @mid_lines = ();
        $bool = 0;
        $bool{'lowyellow'}=0;
        if ($bool <=3){
                for (my $n = 0; $n<$#{$worms[$m]}+1; $n++){
                        $mid_lines[$n] = $worms[$m][$n];
                };
                print MEANYELL"$m\t$count\n";
                foreach my $k( sort {lc $a cmp lc $b} keys %types){
                        print WORM "$k\t";
                };
                print WORM "\n";
                $mid_worms[$count] = [@mid_lines];
                for (my $n=0;$n<$#{$worms[$m]}+1;$n++){
                        foreach my $k(sort {lc $a cmp lc $b} keys %types){
                                print WORM "$mid_worms[$count][$n]{$k}\t";
                        };
                        print WORM"\n";
                };
#                 print "$mid_worms";
                $count++; 
                print "Good worm $m\n";
                $good++;
        }
        else {
                print "Bad worm $m\n";
                $bad++;
        };
};

print "Bad: $bad\tGood: $good\n";
print STANDARD"Middle Worm Exclusion:\nBad: $bad\tGood: $good\n";
#SWITCH WORMS
#Uses an regression line to compare all worms and find the correct orientation
my @switch_worms;
my @percent_worms;
my @percent_lines;
my @correlation_lines;
my @correlation_worms;
my $num_changed = 0;
$percent_count=0;
$percent_size = 0;
my @percent_mean;
my $percent_denom1; #denominator x
my $percent_denom2;
my $percent_num; #numerator
#r = correlation coefficient for no change in orientation for each worm
 #correlation coefficient after change in orientation for each worm
my @percent_worms_switch;
my @match1;
my %match1;
my $match1=0;
my @match2;
my %match2;
my $match2=0;
my $prevmatch1 = 0;
my $prevmatch2 = 0;
my @percent_stdev;
$preind = 0;
$postind = 0;
$leftpos = 0;
$rightpos = 0;
$oldpre = 0;
open (CORR, ">$print_copas_file-cross_correlation.txt")||die "Can't create $print_copas_file-tof_all.txt \n";
open (CORR2,  ">$print_copas_file-2-cross_correlation.txt")||die "Can't create $print_copas_file-2-tof_all.txt \n";
# open (LINES, ">$print_copas_file-lines.txt")||die "Can't create $print_copas_file-lines.txt \n";
open(DER,  ">$print_copas_file-derivative.txt")||die "Can't create $print_copas_file-derivative \n";
my @remaining_tof;
#           STANDARDIZATION OF LENGTH
for (my $m = 0; $m<$#mid_worms+1; $m++){
        $preind = 0;
        @percent_lines = ();
        my %mean;
        $leftpos = 0;
        foreach my $k ( sort {lc $a cmp lc $b} keys %types){
                $mean{$k} = 0;
        };
        $mean{'ratio_mid'}=0;
        $count = 0;
        for (my $n = 1;$n<(1/$stepsize);$n++){
                $bool = 1;
                while ($bool == 1){
                        $oldpre = $leftpos;  
                        #check to see if the left indice is greater than the size of the worm profile
                        if ($preind>=$#{$mid_worms[$m]}){
                                $bool= 0;
                                $leftpos = $oldpre;
                        }
                        else{
#                         if left indice is not greater than the desired percentage position ($n*.0025) than look at next indice
                                if ($leftpos <= $n*$stepsize){
                                        $preind++;
                                };
                                $leftpos = $mid_worms[$m][$preind]{'percent'};#define new farther position as known percentage  point in worm
#                           with new defined position,  if the prercentage is now greater than the desired percentage,  stop the loop,  go to previous known percentage value fromt he previous loop
                                if ($leftpos > $n*$stepsize){
                                        $bool = 0;
                                        $leftpos = $oldpre;
                                        $preind--;
                                };
                        };
#                         print CORR2 "\t$m\tPreind = $preind \t $leftpos ($n*$stepsize)\t$#{$mid_worms[$m]}\n";
                };
                $bool = 1;
                $rightpos = $mid_worms[$m][$preind]{'percent'};#define right most position as the left most position to start the loop
                $postind = $preind;
#                           if the left most position defined as the right position is equal to the desired value,  set the bool = 0 to skip the loop
                if ($rightpos == $n*$stepsize){
                        $bool = 0;
                };
#                 print CORR2 "$m\tPreind = $preind \t $leftpos ($n*$stepsize)\t$mid_worms[$m][$preind]{$sorting_color}\t$#{$mid_worms[$m]}\n";
                while ($bool ==1){
                        $oldpost = $rightpos;
                        if ($postind>=$#{$mid_worms[$m]}){
                                $bool= 0;
                                $rightpos = $oldpost;
                        }
                        else{
#                             if the right position is not right of the desired percentage,  increase indice
                                if ($rightpos<=$n*$stepsize){
                                        $postind++;
                                };
                                $rightpos = $mid_worms[$m][$postind]{'percent'};
#                               if the right position is now greater than the desired position,  it must be the closest right position,  finish loop
                               if($rightpos > $n*$stepsize){
                                        $bool = 0;
                                };
                        };
#                         print CORR2 "\t$m\tPostind = $postind \t $rightpos ($n*$stepsize)\t$#{$mid_worms[$m]}\n";
                };
#                 print CORR2 "$m\tPostind = $postind \t $rightpos ($n*$stepsize)\t$mid_worms[$m][$postind]{$sorting_color}\t$#{$mid_worms[$m]}\n";
                my %slope;
#                                 if the left and right positions are equal,  thus the known percentage is equal to the desired percentage,  set it equal to the value
                if ($rightpos ==$leftpos){
                        foreach my $k ( sort {lc $a cmp lc $b}keys %types){
                        $percent_lines[$n]{$k}  =  $mid_worms[$m][$preind]{$k};
                        };
                }
                else{
                        foreach my $k ( sort {lc $a cmp lc $b}keys %types){
                        $slope{$k} = ($mid_worms[$m][$postind]{$k}-$mid_worms[$m][$preind]{$k})/($rightpos - $leftpos);
                        $percent_lines[$n]{$k} = $slope{$k}*(($n*$stepsize)-$leftpos)+$mid_worms[$m][$preind]{$k};
                        };
                };
                foreach my $k ( sort {lc $a cmp lc $b}keys %types){
                        $mean{$k} = $mean{$k} + $percent_lines[$n]{$k};
                        $mean{$k} = $mean{$k};
                };
                if ($n<(3/4/$stepsize)&&$n>(.25/$stepsize)){
                        $mean{'ratio_mid'} = $mean{'ratio_mid'}+$percent_lines[$n]{'ratio'};
                        $count++;
                };
        };
        foreach my $k ( sort {lc $a cmp lc $b}keys %types){
                $percent_lines[0]{$k}= $mid_worms[$m][0]{$k};
                $mean{$k} = $mean{$k} + $percent_lines[0]{$k};
        };
        $percent_worms[$m] = [@percent_lines];
        foreach my $k ( sort {lc $a cmp lc $b}keys %types){
                $percent_mean[$m]{$k} = $mean{$k}/($#{$percent_worms[$m]}+1);
                print "$k:\t$percent_mean[$m]{$k}\t";
        };
        $percent_mean[$m]{'ratio_mid'} = $mean{'ratio_mid'}/$count;
        $remaining_tof[$m]=$#{$mid_worms[$m]}+1;
};
$count= 0;
$exclusions{'yellow'}{'edges'}=0;
print CORR2 "Cutoff Trials: $#{$percent_worms[1]}\n";
my @cutoff;
my $count2 = 0;
for (my $m=0; $m<$#percent_worms+1; $m++){
#         print "Start $m\n";
        foreach my $k ( sort {lc $a cmp lc $b}keys %types){
                $percent_stdev[$m]{$k} = 0;
                $cutoff[$m]{$k}=0;
                
        };
        $percent_stdev[$m]{'ratio_mid'} = 0;
        $count = 0;
        $count2 = 0;
        for (my $n = 0; $n< $#{$percent_worms[$m]}+1; $n++){
                foreach my $k ( sort {lc $a cmp lc $b} keys %types){
                        $percent_stdev[$m]{$k} =($percent_worms[$m][$n]{$k}-$percent_mean[$m]{$k})**2+$percent_stdev[$m]{$k};
                };
                if ($n<=(.75/$stepsize)&&$n>(.25/$stepsize)){
                        $percent_stdev[$m]{'ratio_mid'} = ($percent_worms[$m][$n]{$id}-$percent_mean[$m]{'ratio_mid'})**2+$percent_stdev[$m]{'ratio_mid'};
                        $count2++;
                };
                $count++;
        };
        foreach my $k ( sort {lc $a cmp lc $b}keys %types){
                $percent_stdev[$m]{$k} = sqrt($percent_stdev[$m]{$k}*$stepsize);
        };
        $percent_stdev[$m]{'ratio_mid'} = sqrt($percent_stdev[$m]{'ratio_mid'}*$stepsize/2);
        print CORR2 "Mid: $m\t$percent_mean[$m]{'ratio_mid'}\t$percent_stdev[$m]{'ratio_mid'}\t$count2\t";
        if ($justratio == 1){
                        $cutoff[$m]{'ratio'} = $percent_stdev[$m]{'ratio'}/$percent_mean[$m]{'ratio'} ;
                        print CORR2 "match!\n";
        };
        print CORR2 "\n$m\t";
        foreach my $k ( sort {lc $a cmp lc $b} keys %types){
                print CORR2 "Mean $k $percent_mean[$m]{$k}\tStdev $k: $percent_stdev[$m]{$k}\tcutoff: $cutoff[$m]{'ratio'}\n";
        };
        print CORR2 "$m\t$percent_mean[$m]{'ratio_mid'}\t$percent_stdev[$m]{'ratio_mid'}\n";
};
my %mean_stdev;
my %mean_mean;
my %stdev_mean;
my %stdev_stdev;
my %mean;
my %stdev;
foreach my $k ( sort {lc $a cmp lc $b} keys %types){
        $mean{$k} = 0;
        $stdev{$k}=0;
};
#         MEAN AND STANDARD DEVIATION AVERAGES FOR ALL WORMS
$count = 0;
for (my $m = 0;$m<$#mid_worms+1; $m++){
        foreach my $k ( sort {lc $a cmp lc $b}keys %types){
                $mean{$k} = $mean{$k} +$percent_mean[$m]{$k};
                print CORR2 "$count\t$k\t$mean{$k}\n";
                $stdev{$k} = $stdev{$k} +$percent_stdev[$m]{$k};
        };
        $count++;
};
foreach my $k ( sort {lc $a cmp lc $b}keys %types){
        $mean_mean{$k} = $mean{$k}/($count);
        $stdev_mean{$k} = $stdev{$k}/($count);
};
print CORR2 "$count\t$mean{$id}\n";
#         STANDAR DEVIATION OF THE MEAN AND STANDARD DEVIATION FOR ALL WORMS
foreach my $k ( sort {lc $a cmp lc $b} keys %types){
        $mean{$k} = 0;
        $stdev{$k}=0;
};
for (my $m = 0;$m<$#percent_worms+1; $m++){
        foreach my $k ( sort {lc $a cmp lc $b}keys %types){
                $stdev{$k} = ($percent_stdev[$m]{$k}-$stdev_mean{$k})**2+$stdev{$k};
                $mean{$k} = ($percent_mean[$m]{$k}-$mean_mean{$k})**2+$mean{$k};
        };
};
foreach my $k ( sort {lc $a cmp lc $b}keys %types){
        $stdev_stdev{$k} = $stdev{$k}/($#percent_worms+1);
        $mean_stdev{$k} = $mean{$k}/($#percent_worms+1);
};
my $mean_top = $mean_mean{$sorting_color}+2*$stdev_mean{$sorting_color};
my $mean_bot = $mean_mean{$sorting_color}-2*$stdev_mean{$sorting_color};
print CORR2 "Mean Ratio: $mean_mean{$id}\t$mean_stdev{$id}\t$stdev_mean{$id}\t$stdev_stdev{$id}\n";
print CORR2 "Yellow: $mean_mean{$sorting_color}\t$mean_stdev{$sorting_color}\t$stdev_mean{$sorting_color}\t$stdev_stdev{$sorting_color}\n";
print CORR2 "Sort top: $mean_top\tSort bot: $mean_bot\n";
$count = 0;
$bool = 0;
$exclusions{'chi'}=0;
my $bounds;
if ($dio>1){
        $bounds = .2;  
}
else{
        $bounds = .4;  
};
sub Switch_Worms{
        for (my $m=0; $m<$#percent_worms+1; $m++){
                for (my $n = 0; $n< $#{$percent_worms[$m]}+1; $n++){
                        $percent_worms[$m][$n]{$sorting_color} = $percent_worms[$m][$n]{$sorting_color}-$percent_mean[$m]{$sorting_color};
                };
                print CORR2 "$percent_mean[$m]{$sorting_color}\t$percent_worms[$m][1]{$sorting_color}\n";
        };
  # worms reg and switched are made,  now to orienting
        if ($derbool<2){
                for (my $m=0; $m<$#percent_worms+1; $m++){
                        print CORR "$m\t";
                        @correlation_lines = ();
                        for (my $k = 0; $k<$#percent_worms+1; $k++){
                                $percent_num = 0;
                                $percent_denom1 = 0;
                                $percent_denom2 = 0;
                                $percent_num = 0;
                                $percent_denom1 = 0;
                                $percent_denom2 = 0;
                                $count = 0;
                                for (my $n = 0; $n< $#{$percent_worms[$m]}+1; $n++){
                                        if (($hsp==1&&($n<(.2*$#{$percent_worms[$m]})||$n>(.8*$#{$percent_worms[$m]})))||$hsp==0){
                                                $percent_num = $percent_worms[$k][$n]{$sorting_color}*$percent_worms[$m][$n]{$sorting_color} + $percent_num;
                                                $percent_denom1 = $percent_worms[$k][$n]{$sorting_color}*$percent_worms[$k][$n]{$sorting_color} + $percent_denom1;
                                                $percent_denom2 = $percent_worms[$m][$n]{$sorting_color}*$percent_worms[$m][$n]{$sorting_color} + $percent_denom2;
                                                $count++;
                                        };
                                };
                                $percent_denom1 = sqrt($percent_denom1*$percent_denom2)/$count;
                                $correlation_lines[$k] = abs($percent_num/$percent_denom1/$count);
                                print CORR "$correlation_lines[$k]\t";
                        };
                        print CORR "\n";
                        $correlation_worms[$m] = [@correlation_lines];

                };
                print CORR "\n";
                for (my $m = 0; $m<$#correlation_worms+1; $m++){
                        if ($m<(($#correlation_worms+1)/2)){
                                $match1{$m} = 1;
                        };
                        if ($m>=(($#correlation_worms+1)/2)){
                                $match2{$m} = 1;
                        };
                };
                my %prev1;
                my %prev2;
                my $prevcount=0;
                do{
                        if ($prevmatch1 < $match1){
                                $prevmatch1 = $match1;
                        };
                        if ($prevmatch2 < $match2){
                                $prevmatch2 = $match2;
                        };
                        for (my $m = 0; $m<$#correlation_worms+1; $m++){
                                $match1 = 0;   
                                $match2 = 0;
                                $count = 0;
                                foreach my $n (keys %match1){
                                        if ($m !=$n){
                                                print CORR "$n\t$correlation_worms[$m][$n]\n";
                                                $match1 = $match1 + $correlation_worms[$m][$n];
                                                $count++;
                                        };
                                };
                                if ($count==0){
                                        $match1 = 0;
                                }
                                else{
                                        $match1 = $match1/($count);
                                };
                                $count = 0;
                                foreach my $n (keys %match2){
                                        if ($m !=$n){
                                                print CORR "$n\t$correlation_worms[$m][$n]\n";
                                                $match2 = $match2 + $correlation_worms[$m][$n];
                                                $count++;
                                        };
                                };
                                if ($count==0){
                                        $match2 = 0;
                                }
                                else{
                                        $match2 = $match2/($count);
                                };
                                print CORR "$m\tMatch 1:\t$match1\t Match 2:\t $match2\n";
                                if ($match1>$match2){
                                        print CORR "Match 1: $m\t$match1\n";
                                        if (exists $match1{$m}){
                                                print CORR "$m in 1\n"
                                        }
                                        else{
                                        #                splice @match1, $m, 1;
                                                delete $match2{$m};
                                                print CORR "Delete $m in 1\t";
                                        #                $match2[($#match2+1)] = $m;
                                                $match1{$m} = 1;
                                        };
                                }
                                else{
                                        print CORR "Match 2: $m\t$match2\t";
                                        if (exists $match2{$m}){
                                                print CORR "$m in 2\n"
                                        }
                                        else{
                                                delete $match1{$m};
                                                print CORR "Delete $m in 1\n";
                                                $match2{$m} = 1;
                                        };
                                };
                        };
                        $match1= 0;
                        $match2= 0;
                        $count = 0;
                        foreach my $m (keys %match1){
                                foreach my $n (keys %match1){
                                        if ($m != $n){
                                                $match1 = $match1 +$correlation_worms[$m][$n];
                                                $count++;
                                                print CORR "$m\t$n\t$correlation_worms[$m][$n]\n";
                                        };
                                };
                        };
                        if ($count==0){
                                        $match1 = 0;
                                }
                                else{
                                        $match1 = $match1/($count);
                                };
                        $count = 0;
                        foreach my $m (keys %match2){
                                foreach my $n (keys %match2){
                                        if ($m != $n){
                                                $match2 = $match2 +$correlation_worms[$m][$n];
                                                $count++;
                                                print CORR "$m\t$n\t$correlation_worms[$m][$n]\n";
                                        };
                                };
                        };
                        if ($count==0){
                                $match2 = 0;
                        }
                        else{
                                $match2 = $match2/($count);
                        };
                        print CORR "$match1\t$match2\n";
                        print CORR "Match2\n";
                        foreach my $m(keys %match2){
                                print CORR "$m\t";
                        };
                        print CORR "\n";
                        print CORR "Match1\n";
                        foreach my $m (keys %match1){
                                print CORR "$m\t"; 
                        };
                        print CORR "$match1,\t$prevmatch1\t$match2\t$prevmatch2\n";
                        $prevcount++;
                        %prev1 = %match1;
                        %prev2 = %match2;
                }while ($match1>$prevmatch1&&$match2>$prevmatch2&&$prevcount>4);
                %match1 = %prev1;
                %match2 = %prev2;
                print CORR "Match2\n";
                my $avgchi = 0;
                my %stdchi;
                my %countchi;
                my %avgchi;
                my @correlation_avg; #the meann chi squared value for each worm
                my @correlation_stdev;

                $stdchi{'0'}  =0;
                $avgchi{'0'}  =0;
                for (my $m = 0; $m<$#correlation_worms+1; $m++){
                        $count = 0;
                        $correlation_avg[$m]=0;
                        for (my $n= 0;$n<$#{$correlation_worms[$m]}+1;$n++){
                                if ($m != $n){
                                        $correlation_avg[$m] = $correlation_avg[$m]+$correlation_worms[$m][$n];
                                        $count ++;
                                };
                        };
                        $correlation_avg[$m] = $correlation_avg[$m]/$count;
                        for (my $n= 0;$n<$#{$correlation_worms[$m]}+1;$n++){
                                if ($m != $n){
                                        $stdchi{'0'} = ($correlation_worms[$m][$n]-$correlation_avg[$m])**2+$stdchi{'0'};
                                };
                        };
                        $avgchi{'0'} = $avgchi{'0'}+$correlation_avg[$m];
                };
                $stdchi{'0'} = sqrt($stdchi{'0'}/($count**2));
                $avgchi{'0'} = $avgchi{'0'}/($#correlation_worms+1);
                print CORR2 "0:\t$avgchi{'0'}\t$stdchi{'0'}\n";
                $stdchi{'2'}  =0;
                $avgchi{'2'}  =0;
                foreach my $m(keys %match2){
                        $count = 0;
                        $avgchi = 0;
                        $num_changed++;
                        @{$percent_worms[$m]} = reverse (@{$percent_worms[$m]});
                        for (my $n = 0; $n< $#{$percent_worms[$m]}+1; $n++){
                                $percent = $n/($#{$percent_worms[$m]}+1);
                                $percent_worms[$m][$n]{'percent'} = $percent;
                        };
                        print CORR "Reverse: $m\t";
                        foreach my $n(keys %match2){
                                if ($m!=$n){
                                        $avgchi = $avgchi+$correlation_worms[$m][$n];
                                        $count++;
                                };
                        };
                        $countchi{$m} = $avgchi/$count;
                        foreach my $n(keys %match2){
                                if ($m!=$n){
                                        $stdchi{'2'} = ($correlation_worms[$m][$n]-$countchi{$m})**2+$stdchi{'2'};
                                };
                        };
                        $avgchi{'2'}= $countchi{$m}+$avgchi{'2'};
                };
                $stdchi{'2'} = sqrt($stdchi{'2'}/($count**2));
                $avgchi{'2'} = $avgchi{'2'}/($count+1);
                $count = 0;
                print CORR2 "2:\t$avgchi{'2'}\t$stdchi{'2'}\n";
                foreach my $m (keys %match2){
                        if ($countchi{$m}<($avgchi{'2'}-2*$stdchi{'2'})){
                                print CORR2 "Spliced $m in 2 for chi:$countchi{$m}\t$count\n";
                                splice @mid_worms, $count, 1;
                                splice @correlation_avg, $count, 1;
                                splice @percent_worms, $count, 1;
                                delete $match2{$m};
                                splice @percent_mean, $count, 1;
                                splice @remaining_tof, $count, 1;
                                $exclusions{'chi'}++;
                        }
                        else{
                                $count++
                        };
                };
                print CORR "\n";
                print CORR "Match1\n";
                $stdchi{'1'}  =0;
                $avgchi{'1'} = 0;
                foreach my $m (keys %match1){
                        $count = 0;
                        print CORR "$m\t"; 
                        $avgchi = 0;
                        foreach my $n(keys %match1){
                                if ($m != $n){
                                        $avgchi = $avgchi+$correlation_worms[$m][$n];
                                        $count++;
                                };
                        };
                        $countchi{$m} = $avgchi/$count;
                        print CORR "$m\t$countchi{$m}\n";
                        foreach my $n(keys %match1){
                                if ($m != $n){
                                        $stdchi{'1'} = ($correlation_worms[$m][$n]-$countchi{$m})**2+$stdchi{'1'};
                                };
                        };
                        $avgchi{'1'}= $countchi{$m}+$avgchi{'1'};
                };
                $stdchi{'1'} = sqrt($stdchi{'1'}/($count));
                $avgchi{'1'} = $avgchi{'1'}/($count+1);
                print CORR2 "1:\t$avgchi{'1'}\t$stdchi{'1'}\n";
                $count = 0;
                foreach my $m(keys %match1){
                        if ($countchi{$m}<($avgchi{'1'}-2*$stdchi{'1'})){
                                print CORR2 "Spliced $m in 1 for chi: $countchi{$m}\t$count\n";
                                splice @mid_worms, $count, 1;
                                splice @correlation_avg, $count, 1;
                                splice @percent_worms, $count, 1;
                                splice @percent_mean,  $count, 1;
                                delete $match1{$m};
                                splice @remaining_tof, $count, 1;
                                $exclusions{'chi'}++;
                        }
                        else{
                                $count++;
                        };
                };
                print  CORR2 "$stdchi{'0'}\t$stdchi{'1'}\t$stdchi{'2'}\n";
                print CORR "\n";
                $avgchi = 0;
                $count = 0;
                for (my $m = 0; $m<$#correlation_avg;$m++){
                        if ($correlation_avg[$count]<($avgchi{'0'}-2*$stdchi{'0'})){
                                        print CORR2 "Spliced in 0 $m for chi: $correlation_avg[$count]\t$count\n";
                                        splice @mid_worms, $count,  1;
                                        splice @percent_worms, $count, 1;
                                        splice @correlation_avg, $count, 1;
                                        splice @percent_mean, $count, 1;
                                        splice @remaining_tof, $count, 1;
                                        $exclusions{'chi'}++;
                                }
        #                         elsif (<.15){
        #                                 splice @mid_worms, $m, 1;
        #                                 print CORR"Spliced avg: $m\n";
        #                         }
                        else{
                                $avgchi = $countchi{$count}+$avgchi;
                                $count++;
                                print CORR "CountChi:\t$count\t$countchi{$count}\t$correlation_avg[$count]\n";
                        };
                };
                $avgchi = $avgchi/($count);
                print CORR "Average Chi Squared: $avgchi\n";
                print CORR "\n";
        };
        for (my $m=0; $m<$#percent_worms+1; $m++){
                for (my $n = 0; $n< $#{$percent_worms[$m]}+1; $n++){
                        $percent_worms[$m][$n]{$sorting_color} = $percent_worms[$m][$n]{$sorting_color}+$percent_mean[$m]{$sorting_color};      
                };
        };
        my %der;
        my $maxvalleft = 0;
        my $maxlocleft = 0;
        my $maxvalright = 0;
        my $maxlocright = 0;
        $bool = 0;
        my $derivative_bool = 0;
        for (my $m = 0; $m<$#percent_worms+1;$m++){
                $maxvalleft = 0;
                $maxlocleft = 0;
                $maxvalright = 0;
                $maxlocright = 0;
                for (my $n= 0; $n<$bounds/$stepsize;$n++){
                        if ($maxvalleft<$percent_worms[$m][$n]{$sorting_color}){
                                $maxvalleft = $percent_worms[$m][$n]{$sorting_color};
                                $maxlocleft =$n;
                        };
                };
                for (my $n = (1-$bounds)/$stepsize; $n<$#{$percent_worms[$m]}+1;$n++){
                        if ($maxvalright<$percent_worms[$m][$n]{$sorting_color}){
                                $maxvalright = $percent_worms[$m][$n]{$sorting_color};
                                $maxlocright=$n;
                        };
                };
                if (($#{$percent_worms[$m]}-$maxlocright)<$maxlocleft){
#                         &&$maxvalright>3*$maxvalleft
                        $bool++;      
                };
                if($maxvalright<$maxvalleft){
                        $bool--;
                }
                else{
                        $bool++;
                };
                print DER "$maxvalleft\t$maxvalright\n";
                print CORR2 "new max: $bool\t$#{$percent_worms[$m]}\t$maxlocleft\t$maxlocright\t$maxvalleft\t$maxvalright\n";
                $preind = $maxlocleft;
                $postind = $maxlocleft+1;
                $der{'maxright'}{$m} = 0;
                $der{'maxleft'}{$m} = 0;
#                                             print DER "Left\n";
                for (my $n = 0; $n<.2/$stepsize;$n++){
                        $der{'valleft'}{$n} = $percent_worms[$m][$preind]{$sorting_color}-$percent_worms[$m][$postind]{$sorting_color};
                        if ($der{'valleft'}{$n}>$der{'maxleft'}{$m}){
                                $der{'maxleft'}{$m} = $der{'valleft'}{$n};
                        }
                        elsif(-$der{'valleft'}{$n}>$der{'maxleft'}{$m}){
                                $der{'maxleft'}{$m} = -$der{'valleft'}{$n};
                        };
                        $preind++;
                        $postind++;
                };
                $preind = $maxlocright;
                $postind = $maxlocright-1;

#                 print DER "Right\n";
                for (my $n = 0; $n<.2/$stepsize;$n++){
                $der{'valright'}{$n} = $percent_worms[$m][$preind]{$sorting_color}-$percent_worms[$m][$postind]{$sorting_color};
                        if ($der{'valright'}{$n}>$der{'maxright'}{$m}){
                                $der{'maxright'}{$m} = $der{'valright'}{$n};
                        }
                        elsif(-$der{'valright'}{$n}>$der{'maxright'}{$m}){
                                $der{'maxright'}{$m} = -$der{'valright'}{$n};
                        };

                        $preind--;
                        $postind--;
                };
                for (my $n =0; $n<1/50/$stepsize;$n++){
                        print DER "$m\t$der{'valleft'}{$n}\t$der{'valright'}{$n}\n";
                        print DER "$der{'maxleft'}{$m}\t$der{'maxright'}{$m}\n";
                };
                
                if ($maxvalleft>$maxvalright*6/10&&$maxvalleft<$maxvalright*14/10){
                        print "Same size\t$m\t$maxvalleft\t$maxvalright\t$maxlocleft\t$maxlocright";
                        if ($maxlocleft>(1/$stepsize-$maxlocright)-1/$stepsize*.1&&$maxlocleft<(1/$stepsize-$maxlocright)+1/$stepsize*.1){
                                $derivative_bool++;
                                print "Same loc\t$derivative_bool";
                        };
                        print "\n";
                };
        };
#         $derivative_bool = 0;
        print CORR2 "Right sided: $bool\t $maxvalright\t$maxvalleft\n";
        if ((($derivative_bool/($#percent_worms+1))>.45&&$derbool==0)||$derbool>1){
                print "Derivative Test performed\n";
                for (my $m = 0; $m<$#percent_worms+1;$m++){
                        if ($derbool == 2){
                                if ($der{'maxright'}{$m}>$der{'maxleft'}{$m}){
                                        @{$percent_worms[$m]} = reverse (@{$percent_worms[$m]});
                                        for (my $n= 0; $n<($#{$percent_worms[$m]}+1);$n++){
                                                $percent = $n/($#{$percent_worms[$m]}+1);
                                                $percent_worms[$m][$n]{'percent'} = $percent;
                                        };
                                };
                        }
                        else{
                                if ($der{'maxleft'}{$m}>$der{'maxright'}{$m}){
                                        @{$percent_worms[$m]} = reverse (@{$percent_worms[$m]});
                                        for (my $n= 0; $n<($#{$percent_worms[$m]}+1);$n++){
                                                $percent = $n/($#{$percent_worms[$m]}+1);
                                                $percent_worms[$m][$n]{'percent'} = $percent;
                                        };
                                };
                        };
                };
                $derbool=4;
        };
        if($bool>0&&$derbool<2){
                if ($maxvalright*2>$maxvalleft){
                        print "Orientation Flipped\n";
                        print CORR2 "flipped\n";
                        for (my $m = 0;$m<$#percent_worms;$m++){
                                @{$percent_worms[$m]} = reverse (@{$percent_worms[$m]});
                                for (my $n= 0; $n<($#{$percent_worms[$m]}+1);$n++){
                                        $percent = $n/($#{$percent_worms[$m]}+1);
                                        $percent_worms[$m][$n]{'percent'} = $percent;
                                };
                        };
                };
        };
};
#print headers.
#print info for each worm ID
sub Print_out{
        print OUT "ID \t Stat Sel \t tof \t timestamp \t ext val \t ext ph \t ext pw \t " ; #ext pc \t
        print OUT "green val \t green ph \t green pw \t ";#green pc \t
        print OUT "yellow val \t yellow ph \t yellow pw \t"; #  yellow pc \t
        print OUT "red val \t red ph \t red pw\n"; # \t red pc 
        for (my $n = 0; $n < ($#ID+1) ; $n++){
                print OUT "$n \t $ID[$n]{'statsel'} \t $ID[$n]{'tof'} \t $ID[$n]{'timestamp'}\t";
                print OUT "$ID[$n]{'ext_val'} \t $ID[$n]{'ext_ph'} \t $ID[$n]{'ext_pw'} \t"; #\t $ID[$n]{'ext_pc'}
                print OUT "$ID[$n]{'green_val'} \t $ID[$n]{'green_ph'} \t $ID[$n]{'green_pw'} \t"; # $ID[$n]{'green_pc'}\t
                print OUT "$ID[$n]{'yellow_val'} \t $ID[$n]{'yellow_ph'} \t $ID[$n]{'yellow_pw'} \t "; #$ID[$n]{'yellow_pc'}\t
                print OUT "$ID[$n]{'red_val'} \t $ID[$n]{'red_ph'} \t $ID[$n]{'red_pw'} \n"; # \t $ID[$n]{'red_pc'}
        };
};
Print_out;
print "num changed $num_changed \t worm count \t $worm_count \n";

Switch_Worms;
sub Print_profiles{
        for (my $m = 0; $m < $#percent_worms+1; $m++){
        open (PROFILE, ">", "$print_copas_file-profile_$m.txt")|| die "Unable to print to $print_copas_file-profile_$m.txt \n";
        open (ORIENT, ">", "$print_copas_file-orient_$m.txt")|| die "Unable to print to $print_copas_file-profile_$m.txt \n";
                for (my $n = 0; $n <1/$stepsize; $n++){
                        my $percloc = $n*$stepsize;
                        print PROFILE "$percloc \t$percent_worms[$m][$n]{$print_id}\n";
                        print ORIENT "$percloc \t$percent_worms[$m][$n]{$sorting_color}\n";
                };
        };
};
Print_profiles;

$bool= 0;
$size = $#mid_worms+1;
print "Worm Count: $worm_count\tWorms Included: $size\n";
# my @percent_rg_lines;
# my @percent_rg;
# my @percent_loc;
# my $percentsize = 0;
my $avg_fluor=0;
my %avg_fluor;
my @avg;
my @avg_fluor;
my @avg_lines;
my @stdev_lines;
my @avg_ext;
my @avg_tof;
my @stdval;
my @stdval2;
my @stdev_val;
my @stdev_val2;
my %ratio;
my %stdval;
open (AVG, ">$print_copas_file-avg-profile.txt")||die "Can't create $print_copas_file-avg-profile.txt \n";
$ratio{'mean'} = 0;
sub AVERAGEPROF{
        for (my $m = 0;$m<1/$stepsize;$m++){
                $count = 0;
                $avg_lines[$m] = 0;
                for (my $n = 0; $n<$#percent_worms;$n++){
                        $avg_lines[$m] = $avg_lines[$m]+$percent_worms[$n][$m]{$print_id}; 
                        $count++;
                };
                $avg_lines[$m] = $avg_lines[$m]/$count;
                $avg_fluor = $avg_lines[$m]+$avg_fluor;
        };
        $avg_fluor = $avg_fluor*$stepsize;
        for (my $m = 0;$m<$#percent_worms+1;$m++){
#                 $count = 0
#                 $avg[$m]=0;
                my $count1 = 0;
                my $count2 = 0;
                $ratio{$m}{'front'} = 0;
                $ratio{$m}{'back'} = 0;
        #         print "Sizes\t$stepsize\t$#{$percent_worms[0]}\n";
                for (my $n = 0; $n<$#{$percent_worms[$m]}+1;$n++){
#                         $avg[$m]= $avg[$m]+$percent_worms[$m][$n]{$print_id};
                        if ($n<(1/$stepsize/2)){
                                $ratio{$m}{'front'} = $ratio{$m}{'front'}+$percent_worms[$m][$n]{$print_id};
                                $count1++;
                        }
                        else{
                                $ratio{$m}{'back'} = $ratio{$m}{'back'}+$percent_worms[$m][$n]{$print_id};
                                $count2++;
                        };
                        $count++;
                };
#                 $avg[$m] = $avg[$m]/$count;
        #         print "$count1\t$count2\n";
                $ratio{$m}{'front'} = $ratio{$m}{'front'}/$count1;
                $ratio{$m}{'back'} = $ratio{$m}{'back'}/$count2;
                $ratio{$m}{'front'} = $ratio{$m}{'front'}/$ratio{$m}{'back'};
                print RATIO "$m\t$ratio{$m}{'front'}\n";
                $ratio{'mean'} = $ratio{'mean'}+$ratio{$m}{'front'};
        };
        $ratio{'mean'} = $ratio{'mean'}/($#percent_worms+1);
        $ratio{'frontstd'} = 0;
        for (my $m = 0;$m<$#percent_worms+1;$m++){
                $ratio{'frontstd'} = $ratio{'frontstd'}+($ratio{$m}{'front'}-$ratio{'mean'})**2;
        };
        $ratio{'frontstd'} = sqrt($ratio{'frontstd'}/($#percent_worms+1));
        print RATIO "Mean:\t$ratio{'mean'}\t$ratio{'frontstd'}\n";
        # print RATIO "$ratio{'front'}\n";

        for(my $m = 0; $m<1/$stepsize;$m++){
                $count = 0;
                $stdev_lines[$m] = 0;
                for (my $n = 0; $n<$#percent_worms;$n++){
                        $stdev_lines[$m] = ($percent_worms[$n][$m]{$print_id}-$avg_lines[$m])**2 + $stdev_lines[$m];
                        $count++;
                };
                $stdev_lines[$m] = sqrt($stdev_lines[$m]/$count);
        };
        print STANDARD "Average Ratio values\n";
        foreach my $k ( sort {lc $a cmp lc $b}keys %types){
                print STANDARD "$k\t";
                $stdval{'1'}{$k} = 0;
                $stdval{'2'}{$k} = 0;
                $avg_fluor{$k}=0
        };
        print STANDARD "tof\n";
        for (my $m =0;$m<$#percent_worms+1;$m++){
                foreach my $k ( sort {lc $a cmp lc $b} keys %types){
                        $avg_fluor[$m]{$k} = 0;
                };
                $count = 0;
                for (my $n = 0; $n<$#{$percent_worms[$m]}+1;$n++){
                        foreach my $k ( sort {lc $a cmp lc $b} keys %types){
                                $avg_fluor[$m]{$k} = $avg_fluor[$m]{$k}+$percent_worms[$m][$n]{$k};
                        };
                        $count++;
                };
                foreach my $k ( sort {lc $a cmp lc $b} keys %types){
                        $avg_fluor[$m]{$k} = $avg_fluor[$m]{$k}/$count;
                        $avg_fluor{$k}= $avg_fluor{$k}+$avg_fluor[$m]{$k};
                        $avg_tof[$m]=400;
                        $stdval[$m]{$k} = $avg_fluor[$m]{$k}*40000/$avg_tof[$m]/$avg_fluor[$m]{'ext'};
                        $stdval2[$m]{$k} = $avg_fluor[$m]{$k}*40000/(3.141592*$avg_fluor[$m]{'ext'}*$avg_fluor[$m]{'ext'}*$avg_tof[$m]/4);
                        $stdval{'1'}{$k}= $stdval{'1'}{$k}+$stdval[$m]{$k};
                        $stdval{'2'}{$k}= $stdval{'2'}{$k}+$stdval2[$m]{$k};
                        if ($k =~m/ratio/i){
                                print STANDARD "$avg_fluor[$m]{$k}\t";
                        }
                        else{
                                print STANDARD "$avg_fluor[$m]{$k}\t";
                        };
                };
                print STANDARD "$remaining_tof[$m]\n";
        };

        foreach my $k ( sort {lc $a cmp lc $b} keys %types){
                $stdval{'stdev1'}{$k} = 0;
                $stdval{'stdev2'}{$k} = 0;
                $stdval{'1'}{$k} = $stdval{'1'}{$k}/($#mid_worms+1);
                $stdval{'2'}{$k} = $stdval{'2'}{$k}/($#mid_worms+1);
                $avg_fluor{$k} = $avg_fluor{$k}/($#mid_worms+1);
        };
        for (my $m = 0;$m<$#mid_worms+1;$m++){
                foreach my $k ( sort {lc $a cmp lc $b} keys %types){
                        $stdval{'stdev1'}{$k} = ($stdval[$m]{$k}-$stdval{'1'}{$k})**2 + $stdval{'stdev1'}{$k};
                        $stdval{'stdev2'}{$k} = ($stdval2[$m]{$k}-$stdval{'2'}{$k})**2 + $stdval{'stdev2'}{$k};
                };
        };
        print STANDARD "\nType\tAvg\tRegular\tReg Stdev\tStd Error\n";
        foreach my $k ( sort {lc $a cmp lc $b} keys %types){
                $stdval{'stdev1'}{$k} = sqrt($stdval{'stdev1'}{$k}/($#percent_worms+1));
                $stdval{'stdev2'}{$k} = sqrt($stdval{'stdev2'}{$k}/($#percent_worms+1));
                $stdval{'stderr1'}{$k} = $stdval{'stdev1'}{$k}/sqrt($#percent_worms+1);
                $stdval{'stderr2'}{$k} = $stdval{'stdev2'}{$k}/sqrt($#percent_worms+1);
                print STANDARD "$k\t$avg_fluor{$k}\t$stdval{'1'}{$k}\t$stdval{'stdev1'}{$k}\t$stdval{'stderr1'}{$k}\n";
        };
        for (my $m =0;$m<$#avg_lines+1;$m++){
                my $percloc= $m/($#avg_lines);
                print AVG"$percloc\t$avg_lines[$m]\t$stdev_lines[$m]\n";
        };
        print STANDARD "\nType\tAvg\tCircular\tCirc Stdev\tStd Error\n";
        foreach my $k ( sort {lc $a cmp lc $b} keys %types){
                print STANDARD "$k\t$avg_fluor{$k}\t$stdval{'2'}{$k}\t$stdval{'stdev2'}{$k}\t$stdval{'stderr2'}{$k}\n";
        };
#                           # TOTAL AVERAGE EXT
        my $ext_stand=0;
        my $ext_stand_std=0;
        my $tofval = 0;
        my $tof_std = 0;
        $count=0;
        for(my $m = 0; $m<$#mid_worms+1;$m++){
                for(my $n = 0; $n<$#{$mid_worms[$m]}+1;$n++){
                        $ext_stand = $ext_stand+$mid_worms[$m][$n]{'ext'};
                        $count++;
                };
                $tofval = $#{$mid_worms[$m]}+2+$tofval;
        };
        $tofval = $tofval/($#mid_worms+1);
        $ext_stand = $ext_stand/$count;
        $count=0;
        for(my $m = 0; $m<$#mid_worms+1;$m++){
                for(my $n = 0; $n<$#{$mid_worms[$m]}+1;$n++){
                        $ext_stand_std = $ext_stand_std+($mid_worms[$m][$n]{'ext'}-$ext_stand)**2;
                        $count++;
                };
                $tof_std = $tof_std+(($#{$mid_worms[$m]}+2)-$tofval)**2;
        };
        $tof_std = sqrt($tof_std/$#mid_worms);
        $ext_stand_std = sqrt($ext_stand_std/$count);
        print STANDARD "TOF average:\t$tofval\tTOF std:\t$tof_std\n";
        print STANDARD "EXT average:\t$ext_stand\tEXT std:\t$ext_stand_std\n";
};
AVERAGEPROF;
$count = $#percent_worms+1;
$exclusions{'tof'} = $exclusions{'tof'}/$worm_count;
$exclusions{'edges'}{'yellow'} = $exclusions{'edges'}{'yellow'}/$worm_count;
$exclusions{'edges'}{'ext'} = $exclusions{'edges'}{'ext'}/$worm_count;
print EXCL "to\t$count\nTOF:\t$exclusions{'tof'}\tWorm Count:\t$worm_count\n";
print EXCL "\n AVG\tMID\tWORM\n";
foreach my $k ( sort {lc $a cmp lc $b} keys %types){
        foreach my $m( sort {lc $a cmp lc $b} keys %{$exclusions{'both'}}){
                $exclusions{$k}{$m} = $exclusions{$k}{$m}/$worm_count;
        };
        print EXCL"$k:\t$exclusions{$k}{'avg'}\t$exclusions{$k}{'mid'}\t$exclusions{$k}{'worm'}\n";   
};
foreach my $k( sort {lc $a cmp lc $b} keys %{$exclusions{'both'}}){
        $exclusions{'both'}{$k} = $exclusions{'both'}{$k}/$worm_count;
};
print EXCL"Both\t$exclusions{'both'}{'avg'}\t$exclusions{'both'}{'mid'}\t$exclusions{'both'}{'worm'}\n";
if ($justratio==1){
        $exclusions{'redyellow'}{'avg'} = $exclusions{'redyellow'}{'avg'}/$worm_count;
        $exclusions{'lowyellow'} = $exclusions{'lowyellow'}/$worm_count;
        print EXCL"Ratio Red and Yellow Exclusions:\t$exclusions{'redyellow'}{'avg'}\nLow Yellow Fluorescence:\t$exclusions{'lowyellow'}\n";
        print EXCL "Red Edges:\t$exclusions{'edges'}{'yellow'}\nEXT Edge Peak:\t$exclusions{'edges'}{'ext'}\n";
};
print EXCL"AVG:\t Worm sorter given statistics\nMID:\t Between 30-70% of worm\nWORM:\tWorm specific average and standard deviation to see if boundaries hold up\n"
