# Supplementary material for: “High-Throughput Characterization of Region-Specific Mitochondrial Function and Morphology”
Source: Sci Rep. 2017 Jul 27;7:6749. doi: 10.1038/s41598-017-05152-z (PMC5532364; doi:10.1038/s41598-017-05152-z)
Supplement: Supplementary file 2 — Software [file 41598_2017_5152_MOESM2_ESM.zip › SREP_17_06205_T_LAMPro_Install/LAMPro_wells.pl]

 #!/usr/bin/perl -w
use strict;
use Math::Complex;
use File::Copy;
use File::Path qw(make_path remove_tree);
#COPAs data input from former research in Berkley.
my $worm_count = 15000;
my $stepsize = 1/400;
my $statistical_cutoff = 100;
my %background;
@{$background{'red'}} = (33.18, 38.1283,  41.9024,  53.1618,  57.8890);
#/@{$background{'red'}} = (33.18, 38.1283,  41.9024,  1000,  1000);
@{$background{'yellow'}} = (49.5624,  77.6794,  85.1123,  109.0921,  161.6088);
@{$background{'green'}} = (33.6048,  37.6682,  40.9018,  49.5688,  56.5562);
$background{'ratio'} = .34015;
my $profile_type = 1; #profile type tell the program if it is only red data(1), or red and green (2)data that we care about.
my $copas_file = shift;
my $sorting_color = shift;
my $bool = 0;
my %print_bool;
for (my $m = 1; $m<=4;$m++){
        $print_bool{$m} = 0;
};
my $sort_bool = 0;
my $call = shift;
my $justred = 0;
my $justyellow = 0;
my $justgreen = 0;
my $justext = 0;
my $justratio = 0;
my $print_id;
my $exbool = 1;
$copas_file =~ s/\.txt//;
my %types= (
    'ext'  => 'ext',    'green' => 'green',    'yellow'  => 'yellow',    'red'  => 'red',    'ratio'  => 'ratio',
);
if (-d "$ENV{PWD}/$copas_file"){
   print "$ENV{PWD}/$copas_file\n";
}
else {
  print   "$ENV{PWD}/my directory does not exist";
  mkdir "$ENV{PWD}/$copas_file";
};
print $copas_file;
my $prof = "$copas_file-profile_in";
# if (-d "$ENV{PWD}/$copas_file/$copas_file.txt"){
# }
# else{
#    if (-d "$copas_file.txt"){
#       copy($copas_file, " $ENV{PWD}/$copas_file/$copas_file");
#    };
# }
# my $first_file = $copas_file;
# $copas_file = "$ENV{PWD}/$copas_file/$copas_file";
my $toflow=0;
my $count = 0.0;
my %Data;
$bool = 0;
my $mintof= 75;
my $maxtof = 2000;

#scan rate = 2.5 MHz
# statsel = status select;              
# tof = time of flight - relative length
# ext = extinction - optical density
# green = green flourescence and its parameters
# yellow =
# red = 
# ph = peak height
# pw = peak width
# pc = num peaks inside width
# val = value of flourescent intensity
# timestamp = "timestamp";

my $color = 0;
my $id;
my $ratiobool = 0;
my $dio = 0;
my $hsp = 0;
my $derbool = 0;
#POSSIBLE WAY TO CHOOSE TOF RANGE OF WORM
        if ($sorting_color =~m/yellow/i){
                $justyellow = 1;
        };
        if($sorting_color =~m/red/i){
                $justred = 1;
        };
        if($sorting_color =~m/green/i){
                $justgreen = 1;
        };
        if ($sorting_color =~m/ext/i){
                $justext = 1;
        };
        print "Call: $call \t";
        if (defined $call){
                if ($call =~m/printtype/i){
                        $call = shift;
                        if ($call =~m/\s/){
                                $call = shift;
                        }
                        print "printtype\t$call\t\n";
                        if ($call =~m/yellow/i){
                                $print_id = 'yellow';
                                $justyellow = 1;
                        };
                        if($call =~m/red/i){
                                $print_id = 'red';
                                $justred = 1;
                        };
                        if($call =~m/green/i){
                                $print_id = 'green';
                                $justgreen = 1;
                        };
                        if ($call =~m/ext/i){
                                $print_id = 'ext';
                                $justext = 1;
                        };
                        if ($call =~m/ratio/i){
                                $print_id = 'ratio';
                        };
                        $print_bool{1} = 1;
                };
        };
        if ($print_bool{1}==1){
                if ($sorting_color =~m/$print_id/i){
                        $color =0;
                };
        };
        if ($color == 0){
                $id = $print_id;
                if ($id=~m/ratio/i){
                        $justratio = 1;
                        $justyellow = 0;
                        print "just ratio\n";
                };
                if($id =~ m/red/i){
                        $justred = 1;
                        print "just red\n";
                };
                if ($id =~m/yellow/i){
                        $justyellow = 1;
                        print "just yellow\n";
                };
                if ($id =~m/green/i){
                        if ($id=~m/ratio/i){
                                }
                        else{
                                $justgreen = 1;
                                print "just green\n";
                        };
                };
                if ($id =~m/ext/i ){
                        $justext = 1;
                        print "just ext\n";
                };
        };
        my $excl = shift;
        if ($excl =~m/\s/){
                $excl = shift;
        }
        if (defined $excl){
                if ($excl =~m/exclusion/i){
                        $excl = shift;
                        if ($excl =~m/off/i){
                                $exbool = 0;
                                print "Exclusion: off\n";
                        };
                        if ($excl =~m/on/i){
                                $exbool = 1;
                                print "Exclusion: on\n";
                        };
                        $ratiobool = shift;
                };
                if (defined $ratiobool){
                        if ($ratiobool =~m/\s/){
                                $ratiobool = shift;
                        };
                        if($ratiobool =~m/ratio/i){
                                $justratio = 1;
                                $id = 'ratio';
                                $justyellow = 0;
                                print "Ratio file\n";
                        };
                        if ($ratiobool =~m/mpo1a/i){
                                $mintof= 7000;
                                $maxtof = 100000;
                                $stepsize = 1/2000;
                                print "mpo1a\n";
                        };
                        if ($ratiobool =~m/mosquito/i){
                                $mintof = 2000;
                                $maxtof = 15000;
                                $stepsize = 1/1000;
                                print "mosquito\n";
                        };
                        if ($ratiobool =~m/dros/i){
                                $mintof = 750;
                                $maxtof = 1500;
                        };
                        if ($ratiobool =~m/di[o]/i){
                                $dio = 1;
                                print "Dio\n";
                        };
                        if ($ratiobool =~m/dii/i){
                                $dio = 2;
                                print "DiI\n";
                        };
                        if ($ratiobool =~m/hsp/i){
                                $hsp = 1;
                        };
                        if($ratiobool =~m/yellow/i){
                                $id = 'yellow';
                                $justyellow = 1;
                        };
                        if($ratiobool =~m/red/i){
                                $id = 'red';
                                $justred = 1;
                        };
                        if($ratiobool =~m/green/i){
                                $justgreen = 1;
                                $id = 'green';
                        };
                        if($ratiobool =~m/ext/i){
                                $justext = 1;
                                $id = 'ext';
                        };
                        if ($ratiobool =~m/noder/i){
                                $derbool = 1;
                        };
                        if ($ratiobool =~m/der/i){
                                $derbool = 2;
                        };
                        if ($ratiobool =~m/mitoder/i){
                                $derbool = 3;
                        };
                };
        };
        if($print_id=~m/$id/){
                $print_bool{2} = 1;
        };
        if($print_id=~m/$sorting_color/){
                $print_bool{3}= 1;
        };
        if ($id =~ m/$sorting_color/){
                $print_bool{4} = 1;
        };
if(defined $ratiobool){
}
else{
        $ratiobool = 'none'
};
#         Worm_type
print "IDS: $id\t$print_id\t$sorting_color\n";
print "Just: Y:$justyellow\tR:$justred\tG:$justgreen\tE:$justext\n";
print "Print bool = $print_bool{1}\t$print_bool{2}\t$print_bool{3}\t$print_bool{4}\t $print_id\n";
$count = 0.0;
my $first_file = $copas_file;
my $print_copas_file;
$copas_file = "$ENV{PWD}/$copas_file/$copas_file";
# while ($bool == 0){
#         if (-f "$copas_file-profile_$count.txt"){
#                 $bool = 0;
#                 unlink("$copas_file-profile_$count.txt");
#                 $count++;
#         }
#         else{
#                 $bool = 1;
#         };
# };
print "Previous Files:\t$count\n";
if ($exbool == 1){
        $print_copas_file = "$ENV{PWD}/$first_file/exclusion_on";
}
else{
        $print_copas_file = "$ENV{PWD}/$first_file/exclusion_off";
}
if (-d "$print_copas_file"){
        print "$print_copas_file exists\n";
}
else {
        my $works = make_path("$print_copas_file");
        print   "$print_copas_file does not exist\t$works\n";
};
$bool = 0;
$count = 0;
$print_copas_file = "$print_copas_file/$first_file";
while ($bool == 0){
#         print "$print_copas_file-profile_$count.txt";
        if (-f "$print_copas_file-profile_$count.txt"){
#                 print "$count removed\n";
                $bool = 0;
                my $name =  "$print_copas_file-profile_$count.txt";
                unlink $name;
                $count++;
        }
        else{
                $bool = 1;
        };
};

open (IN, "<$copas_file.txt")|| die "Unable to read first  $copas_file.txt \n";
open (OUT, ">$copas_file-worm_out.txt")||die "Can't create worm_out.txt \n";
open (STANDARD,  ">$copas_file-standard.txt")||die "Can't create $copas_file-standard.txt\n";
open (CORR2,  ">$copas_file-2-cross_correlation.txt")||die "Can't create $copas_file-2-tof_all.txt \n";
open (RATIO,  ">$copas_file-sides.txt")||die "Can't create $copas_file-sides.txt \n";
open (TOF_ALL, ">$copas_file-tof_all.txt")||die "Can't create $copas_file-tof_all.txt \n";
open (TOF, ">$copas_file-tof.txt")||die "Can't create $copas_file-tof.txt \n";
my @ID=();
my %ID;
my %worm_location;
my $ID = 0;
my $fragment_count = 0; #total pieces of info-including worms
my %sum;
my %tof_mean;
my %tof_count;
my %yellow_pmean;
my %red_pmean;
my %green_pmean;
my %ext_pmean;
my $row;
my $starter_row;
my $column = 1;
my %column_count;
$bool = 0;
$column_count{'total'}=0;
while (<IN>){
        chomp $_;
        $count++;
        if ($count >1){
                if ($_ =~ m/\t/){
                        my @line_array = split ( /\t/, $_);
                        if ($count<=2){
                                $row = $line_array[2];
                                $starter_row = $row;
                                $column = $line_array[3];
                                $column_count{$column_count{'total'}}{'column'} = $column;
                                $column_count{$column_count{'total'}}{'row'} = $row;
                                $column_count{$column_count{'total'}}{'first'} = $count-2;
                                print "Last num\t\t$column_count{'total'}\t$column_count{$column_count{'total'}}{'row'}\t$column_count{$column_count{'total'}}{'column'}\t$column_count{$column_count{'total'}}{'first'}\n";
                                $bool = 1;
                        };
                        if ($row ne $line_array[2]){
                                $row = $line_array[2];
                                $bool = 1;
                        };
                        if ($column ne $line_array[3]){
                                $column = $line_array[3];
                                $bool = 1;
                                $column_count{$column_count{'total'}}{'last'} = $count-3;
                                $column_count{'total'}++;
                                $column_count{$column_count{'total'}}{'column'} = $column;
                                $column_count{$column_count{'total'}}{'row'} = $row;
                                $column_count{$column_count{'total'}}{'first'} = $count-2;
                                print "Last num\t\t$column_count{'total'}\t$column_count{$column_count{'total'}}{'row'}\t$column_count{$column_count{'total'}}{'column'}\t$column_count{$column_count{'total'}}{'first'}\t$column_count{$column_count{'total'}-1}{'last'}\n";
                        };
                        if ($line_array[8]>=$mintof && $line_array[8]<=$maxtof){
                                if ($bool  == 1){
                                        $sum{$column_count{'total'}} = 0;
                                        $yellow_pmean{$column_count{'total'}} = 0;
                                        $red_pmean{$column_count{'total'}} = 0;
                                        $green_pmean{$column_count{'total'}} = 0;
                                        $ext_pmean{$column_count{'total'}} = 0;
                                        $tof_count{$column_count{'total'}} = 0;
                                        $bool = 0;
                                };
                                $sum{$column_count{'total'}} = $sum{$column_count{'total'}} + $line_array[8];
                                $yellow_pmean{$column_count{'total'}} = $yellow_pmean{$column_count{'total'}}+$line_array[19];
                                $red_pmean{$column_count{'total'}} = $red_pmean{$column_count{'total'}}+$line_array[22];
                                $green_pmean{$column_count{'total'}} = $green_pmean{$column_count{'total'}}+$line_array[16];
                                $ext_pmean{$column_count{'total'}} = $ext_pmean{$column_count{'total'}}+$line_array[13];
                        #       print TOF "$line_array[8] \n";
                                $tof_count{$column_count{'total'}}++;
                        };
                };
        };
};
$worm_count = $count-1;
$column_count{$column_count{'total'}}{'last'} = $worm_count;
print "Last num\t\t$column_count{'total'}\t$column_count{$column_count{'total'}}{'row'}\t$column_count{$column_count{'total'}}{'column'}\t$column_count{$column_count{'total'}}{'first'}\t$column_count{$column_count{'total'}}{'last'}\n";
print "TOF Mean:\n";
foreach my $m (sort {$a <=> $b}keys %tof_count){
        $tof_mean{$m} = $sum{$m}/$tof_count{$m};
        $yellow_pmean{$m}= $yellow_pmean{$m}/$tof_count{$m};
        $red_pmean{$m} = $red_pmean{$m}/$tof_count{$m};
        $green_pmean{$m} = $green_pmean{$m}/$tof_count{$m};
        $ext_pmean{$m} = $ext_pmean{$m}/$tof_count{$m};
        print "$m\t$column_count{$m}{'row'}\t$column_count{$m}{'column'}\t$column_count{$m}{'first'}\t$column_count{$m}{'last'}\t$tof_mean{$m}\n";
};
print "TOF Mean: $tof_mean{0} \n";
my %tof_stdev;
my %yellow_pstdev;
my %red_pstdev;
my %green_pstdev;
my %ext_pstdev;
my %max_tof;
my %min_tof;
my %max_yellow;
my %min_yellow;
my %max_red;
my %min_red;
my %max_green;
my %min_green;
my %max_ext;
my %min_ext;
my %last;
$count = 0;
$bool = 1;
$column = 1;
$row = $starter_row;
close IN;
 %tof_count = ();
open (IN, "<$copas_file.txt")|| die "Unable to read $copas_file \n";
$column_count{'count'}= 0;
while (<IN>){
        chomp $_;
        $count++;
        if ($count >1){
                if ($_ =~ m/\t/){
                        my @line_array = split ( /\t/, $_);
                        if ($line_array[8]>=$mintof && $line_array[8]<=$maxtof){
                                if ($row ne $line_array[2]){
                                        $row = $line_array[2];
                                        $bool = 1;
                                };
                                if ($column ne $line_array[3]){
                                        $column = $line_array[3];
                                        $bool = 1;
                                        $column_count{'count'}++;
                                };
                                if ($bool  == 1){
                                        $tof_stdev{$column_count{'count'}} = 0;
#                                         $yellow_pstdev{$column_count{'count'}} = 0;
#                                         $red_pstdev{$column_count{'count'}} = 0;
#                                         $green_pstdev{$column_count{'count'}} = 0;
#                                         $ext_pstdev{$column_count{'count'}} = 0;
                                        $tof_count{$column_count{'count'}} = 0;
                                        $bool = 0;
                                };
#                                 print "TOF\t\t$column_count{'count'}\t$tof_stdev{$column_count{'count'}}\n";
                                $tof_stdev{$column_count{'count'}} = ($line_array[8]-$tof_mean{$column_count{'count'}})**2 + $tof_stdev{$column_count{'count'}};
#                                 $yellow_pstdev{$column_count{'count'}} = ($line_array[19]-$yellow_pmean{$column_count{'count'}})**2 + $yellow_pstdev{$column_count{'count'}};
#                                 $red_pstdev{$column_count{'count'}} = ($line_array[22]-$red_pmean{$column_count{'count'}})**2 + $red_pstdev{$column_count{'count'}};
#                                 $green_pstdev{$column_count{'count'}} = ($line_array[16]-$green_pmean{$column_count{'count'}})**2 + $green_pstdev{$column_count{'count'}};
#                                 $ext_pstdev{$column_count{'count'}} = ($line_array[13]-$ext_pmean{$column_count{'count'}})**2 + $ext_pstdev{$column_count{'count'}};
                                $tof_count{$column_count{'count'}}++;
                        };
                };
        };
};
foreach my $m (sort {$a <=> $b}keys %tof_count){
        print "$m\t$tof_count{$m}\n";
        $tof_stdev{$m} = sqrt($tof_stdev{$m}/$tof_count{$m});
#         $yellow_pstdev{$m} = sqrt($yellow_pstdev{$m}/$tof_count{$m});
#         $red_pstdev{$m} = sqrt($red_pstdev{$m}/$tof_count{$m});
#         $green_pstdev{$m} = sqrt($green_pstdev{$m}/$tof_count{$m});
#         $ext_pstdev{$m} = sqrt($ext_pstdev{$m}/$tof_count{$m});
#         max and min values for peak fluorescence exclusion
        $max_tof{$m} = $tof_mean{$m} +2*$tof_stdev{$m};
        $min_tof{$m} = $tof_mean{$m} -2*$tof_stdev{$m};
#         $max_yellow{$m} = $yellow_pmean{$m} + 2*$yellow_pstdev{$m};
#         $min_yellow{$m} = $yellow_pmean{$m} -2*$yellow_pstdev{$m};
#         $max_red{$m} = $red_pmean{$m} + 2*$red_pstdev{$m};
#         $min_red{$m} = $red_pmean{$m} -2*$red_pstdev{$m};
#         $max_green{$m} = $green_pmean{$m} + 2*$green_pstdev{$m};
#         $min_green{$m} = $green_pmean{$m} -2*$green_pstdev{$m};
#         $max_ext{$m} = $ext_pmean{$m} + 2*$ext_pstdev{$m};
#         $min_ext{$m} = $ext_pmean{$m} -2*$ext_pstdev{$m};
#         print TOF "TOF max: $max_tof{$m}\t TOF min: $min_tof{$m}\nYellow max: $max_yellow{$m}\tYellow min: $min_yellow{$m}\tYellow stdev: $yellow_pstdev{$m}\n";
#         print TOF "Red max: $max_red{$m}\tRed min: $min_red{$m}\nGreen max: $max_green{$m}\tGreen min: $min_green{$m}\nExt max: $max_ext{$m}\tExt min: $min_ext{$m}\n";
};
$count = 0;
$column = 1;
$row = $starter_row;
my $prevrow = $starter_row;
my $prevcolumn = 1;
my $loc_bool = 0;
close IN;
my @read=();
#WORM COUNT
#if worm_count = 0, then no specified value was used for the number of worms, and the whole file will be read.
#This if statement finds the worm count from the length of one input file line, ast there are 4 parameters.
# if (-d "$ENV{PWD}/$first_file/$prof.txt"){
# }
# else{
#         if (-d "$prof.txt"){
#                 copy("$prof.txt","$ENV{PWD}/$first_file/$prof.txt")
#         };
# };
# open (PROFILE, "<$ENV{PWD}/$first_file/$prof.txt")|| die "Unable to read $first_file/$prof \n";
# my $actual_worm_count = 0;
# while(<IN>){
#         s/\r\n$/\n/;
#         chomp $_;
#         @read = split ( /\t/, $_); #splits input file into tab delimited array
#         $actual_worm_count = ($#read/4)-.75;
#         if ($worm_count == 0){
#                 $worm_count = $actual_worm_count;
#         }
#         elsif($worm_count>$actual_worm_count){
#                 print "Worm count changed from $worm_count to $actual_worm_count\n";
#                 $worm_count = $actual_worm_count;
#         };
#         last;
# };
# close PROFILE;
my $profile_input_bool = 0;  
$prof = "$copas_file-profile_in";
if (-e "$prof.txt"){
}
else{
        $profile_input_bool = 1;
};
open (IN, "<$copas_file.txt")|| die "Unable to read $copas_file \n";
$column_count{'count'} = 0;
my $prevwell=0;
my $row_ID = 0;
while (<IN>){
        chomp $_;
        $count++;
        $loc_bool = 0;
        if ($count >1){
                if ($_ =~ m/\t/){
                        open (TOF_ALL, "+>>$copas_file-tof_all.txt")||die "Can't create $copas_file-tof_all.txt \n";
                        my @line_array = split ( /\t/, $_);
                        $fragment_count++;
                        if ($fragment_count>$worm_count+1){
                                print"Longer than last\n";
                                last;
                        };
                        if ($row ne $line_array[2]){
#                                 $prevrow = $row;
                                $row = $line_array[2];
#                                 $loc_bool= 1;
                        };
                        if ($column ne $line_array[3]){
#                                 print "maximum reached first$row\t$column\t$line_array[3]\tTOF:$line_array[8]\t$worm_location[$ID-1]\n";
                                $prevcolumn = $column;
                                $column = $line_array[3];
                                $loc_bool = 1;
#                                 if ($column eq 2){
#                                         $prevrow = $row; 
#                                 };
                                $row_ID = 0;
                                $column_count{'count'}++;
                                
                        };
                        if ($fragment_count==$worm_count){
                                $loc_bool=1;
#                                 $prevrow=$row;
#                                 $prevwell = $well;
#                                 print "maximum reached $row\t$column\n";
                        };
                        if ($loc_bool ==1){
                                $last{$column_count{'count'}-1} = $count-2;
#                                 print "Last: $prevrow\t$prevcolumn\t$count-2\t$tof_count{$column_count{'count'}}\t$fragment_count\t$worm_count\n";
                        };
                        if ($line_array[8]>=$min_tof{$column_count{'count'}}){
                                print TOF_ALL"$count \t $line_array[8]\n";
                        }
                        else{
                                $toflow++;      
                        };
                        for (my $i = 0; $i<($#line_array+1); $i++){
                                $line_array[$i] =~ s/\D/0/;
                        };
                        $bool = 1;
                        if ($line_array[8]>75){ #indication of tof being big enough for a worm to exist$min_tof{$column_count{'count'}}&&$line_array[8]<$max_tof{$column_count{'count'}}
                                if ($exbool == 1){      
                                        print TOF_ALL "$line_array[8]\t$line_array[13]\n";
                                        $bool=1;
                                }
                                elsif($exbool ==0){
                                        $bool =1;
                                };
                                if ($bool==1){
                                         $worm_location{$column_count{'count'}}[$row_ID] = shift @line_array;
                                         print TOF "$column_count{'count'}\t$worm_location{$column_count{'count'}}[$row_ID]\t";
                                        if ($profile_input_bool == 1&&$column_count{'count'}>0){
                                                $worm_location{$column_count{'count'}}[$row_ID] = $worm_location{$column_count{'count'}}[$row_ID] - $column_count{$column_count{'count'}}{'first'};
                                        };
                                        print TOF "$worm_location{$column_count{'count'}}[$row_ID]\n";
                                        $ID{$ID}{'row'} = $line_array[1];
                                        $ID{$ID}{'column'} = $line_array[2];
                                        $ID{$ID}{'statsel'} = $line_array[6];
                                        $ID{$ID}{'tof'} = $line_array[7];
                                        $ID{$ID}{'ext_val'} = $line_array[8];
                                        $ID{$ID}{'green_val'} = $line_array[9];
                                        $ID{$ID}{'yellow_val'} = $line_array[10];
                                        $ID{$ID}{'red_val'} = $line_array[11];
                                        $ID{$ID}{'ext_ph'} = $line_array[12];
                                        $ID{$ID}{'ext_pw'} = $line_array[13];
                                        #      $ID[$ID]{'ext_pc'} = $line_array[14];
                                        $ID{$ID}{'green_ph'} = $line_array[15];
                                        $ID{$ID}{'green_pw'} = $line_array[16];
                                        #      $ID[$ID]{'green_pc'} = $line_array[17];
                                        $ID{$ID}{'yellow_ph'} = $line_array[18];
                                        $ID{$ID}{'yellow_pw'} = $line_array[19];
                                        #      $ID[$ID]{'yellow_pc'} = $line_array[20];
                                        $ID{$ID}{'red_ph'} = $line_array[21];
                                        $ID{$ID}{'red_pw'} = $line_array[22];
                                        #      $ID[$ID]{'red_pc'} = $line_array[23];
                                        $ID{$ID}{'timestamp'} = $line_array[24];
                                        $ID++;
                                        $row_ID++;
                                };
                        };
                        close TOF_ALL;
#                         else{
#                                 $exclusions{'tof'}++;
#                         };
                };
        };
};
open (TOF_ALL, "+>>$copas_file-tof_all.txt")||die "Can't create $copas_file-tof_all.txt \n";
print TOF_ALL "Below 50: $toflow\n";
#processing individual worm profiles now from separate file
close IN;
$count = 0;
my $last_well = 0;
my $starter_well = 0;
foreach my $m (sort {$a <=> $b} keys %last){
#         print "$m\t";
        if ($count==0){
                $starter_well = $m;
        };
        if (-$column_count{$m}{'first'}+$column_count{$m}{'last'}<$statistical_cutoff){
                delete $tof_count{$m};
                delete $last{$m};
        };
        if ($column_count{$m}{'last'}>$fragment_count||$column_count{$m}{'last'}>$worm_count){
#                 print "Deleted $tof_count{$m}\t$m\t$worm_count\t$ID\t$last{$m}\n";
                delete $tof_count{$m};
                delete $last{$m};
                foreach my $n(keys %{$column_count{$m}}){
                        delete $column_count{$m}{$n};
                };
                $last_well = $m;
        }
        else{
                $last_well = $m;
                $count++;
        }
#         print "\n";
};
print "Worm count total: $worm_count\t$last_well\n";
#PROFILE IN
#Will read in the entire file, keep only the profiles long enough to be worms, and organize the worms into a matrix
my %profile;#takes in all worm values (non-trash) 
$count = 0;
my $line=0;
my $profiles=0;
my $length = $fragment_count;
my $total = $fragment_count;
my $trash;
my $size = 0;
$column = 1;
$row = $starter_row;
my $start = 0;
my $prevlast =0;
my $forks = 0;
my $parallel_in = 0;
my @new;
my $well_n=$starter_well;
my $wellsize = 0;
#           #ARRAY DECLARATIONS;
open (PAR_OUT, ">parallel_out.txt")||die "Can't create parallel_out.txt\n";
print PAR_OUT "$parallel_in\t$starter_well\t$column_count{$starter_well}{'row'}\t$column_count{$starter_well}{'column'}\n";
close PAR_OUT;
unlink("file_lock.h")|| warn "Could not unlink file: $!\n";
open(PAR_n, ">$copas_file-parallel_n.txt")||die "Can't create $copas_file-parallel_n.txt\n";
open(PAR, ">$copas_file-parallel.txt")||die "Can't create parallel_out.txt\n";
close PAR_n;
close PAR;
sub newFLOCK{
        my $currenttime;
        my ($flock_bool, $well_num) = (@_);
        if ($flock_bool==0){
                my $flock_file = "file_lock.h";
                while ($flock_bool==0){
                        sleep rand(10);
                        if (-e $flock_file){
                                open(PAR_n, "+>>$copas_file-parallel_n.txt")||die "Can't create $copas_file-parallel_n.txt\n";
                                print PAR_n "Waiting$well_num\t$flock_bool\t";
                                close PAR_n;
                                sleep(rand(10));

                        }
                        else{
                                $flock_bool=2;
                                open(FLOCK, ">file_lock.h")||die"File_lock not functioning\n";
                                open(PAR_n, "+>>$copas_file-parallel_n.txt")||die "Can't create $copas_file-parallel_n.txt\n";
                                $currenttime = time;
                                print PAR_n "\n$well_num\tOpening Parallel in and Creating file_lock.h\t$currenttime\n";
                                close PAR_n;
                        };
                };
        }
        elsif($flock_bool==1){
                open(PAR_n, "+>>$copas_file-parallel_n.txt")||die "Can't create $copas_file-parallel_n.txt\n";
                $currenttime = time;
                print PAR_n "\n$well_num\t$flock_bool\tClosing Parallel in and Deleting file_lock.h\t$currenttime\n";
                close PAR_n;
                unlink("file_lock.h")|| warn "Could not unlink file: $!\n";
        };
};
my $run=0;
my $prev_n = 0;
my @tof_size = ();
WELLS:while ($well_n<=$last_well){
#read in of one entire collumn of data, the profile for a worm from point, which collected data from line x worm format
#array of arrrays; holds every worm in seperate element
#                     $well_n = $column_length{$row_n}{'first'};
open(PAR, "+>>$copas_file-parallel.txt")||die "Can't create parallel_out.txt\n";
print "Length: $well_n\t$column_count{$well_n}{'row'}\t$column_count{$well_n}{'column'}\t$column_count{$well_n}{'first'}\t$column_count{$well_n}{'last'}\n";
print PAR "Length: $well_n\t$column_count{$well_n}{'row'}\t$column_count{$well_n}{'column'}\t$column_count{$well_n}{'first'}\t$column_count{$well_n}{'last'}\n";
close PAR;
my $new_in=0;
my $new_n=0;
my $next_row;
open(PAR, "+>>$copas_file-parallel.txt")||die "Can't create parallel_out.txt\n";
$bool =0;
my $pid;
sleep rand(10);
newFLOCK(0, $well_n);
open (PAR_IN, "+<parallel_out.txt")||die "Can't create parallel_out.txt \n";
print "opened PAR_IN in run $run\n";
$bool = 0;
while (<PAR_IN>){
        chomp $_;
        my $data =$_;
        my @array = split(/\t/, $_);
        $new[$count]{'in'} = $array[0];
        $new[$count]{'n'} = $array[1];
        if ($new_n<=$new[$count]{'n'}){  
                $new_n = $new[$count]{'n'};
                $prev_n = $new[$count-1]{'n'};
        };
        $count++;
};
# close PAR_IN;
$new_in = $new[$#new]{'in'};
if (!exists($column_count{$well_n}{'last'})){
        print "Undefined $well_n\n";
        if ($run>=1&&$bool==0){
                if ($well_n<=$new_n){
                        $well_n=$new_n+1;
                };
        };
        $count = 0;
#         open (PAR_IN, "+>>parallel_out.txt")||die "Can't create parallel_out.txt \n";
#         newFLOCK(0);
        print PAR_IN "$new_in\t$well_n\t$column_count{$well_n}{'row'}\t$column_count{$well_n}{'column'}\n";
        close PAR_IN;
        newFLOCK(1, $well_n);
        print "Last Doesn't exist:\t$column_count{$well_n}{'row'}\t$column_count{$well_n}{'column'}";
        sleep 15;
        next WELLS;
};
print PAR "Start\t$well_n\t$column_count{$well_n}{'row'}\t$column_count{$well_n}{'column'}\t$column_count{$well_n}{'first'}\t$column_count{$well_n}{'last'}\n";
# close PAR_IN;
if ($new_in<=3){
my $wellbool = 0;
if ($well_n<=$new_n&&$run>=1){
        $well_n=$new_n+1;
        $wellbool = 1;
};
$new_in++;
print "Last:\t$well_n\t$wellbool\t$run\t$column_count{$well_n}{'row'}\t$column_count{$well_n}{'column'}\t$last{$well_n}\t$new[$#new]{'in'}\tFirst: $column_count{$well_n}{'first'}\tLast: $column_count{$well_n}{'last'}\t$run\n";
print PAR "START:\tParallel: $new_in\t$well_n\t$column_count{$well_n}{'row'}\t$column_count{$well_n}{'column'}\n";
if ($wellbool==1){
        $well_n=$well_n-1;
};
$wellbool=0;
# foreach my $well_n (sort {$a <=> $b} keys %{$last{$row_n} }){
$pid = fork();
print PAR "PID: ($$)\t$pid\n";
# sleep 5;
if($pid==0){
my $currenttime;
my @point=(); #takes in array profile
my @worms = ();
my $my_well = $well_n;
print PAR "+ Parallel: $new_in\t$my_well\t$well_n\t$column_count{$my_well}{'row'}\t$column_count{$my_well}{'column'}\t\n";#$pid
# $last{$row_n}{$my_well}++;
# $new_in=$parallel_in;
# $new_n=$my_well;
# open (PAR_IN, "+>>parallel_out.txt")||die "Can't create parallel_out.txt \n";
# newFLOCK(0);
if ($run>=1){
        $my_well++;
};
$currenttime = time;
print PAR_IN "$new_in\t$my_well\t$column_count{$my_well}{'row'}\t$column_count{$my_well}{'column'}\t$currenttime\n";
$wellsize = 0;
$prof = "$copas_file-profile_in";
print "$my_well\t Data acquiring\n";
open (READING, ">$copas_file-read.txt")||die "Can't create $copas_file-read.txt \n";
if ($profile_input_bool == 0){
        open (PROFILE, "$prof.txt")|| die "Unable to read$prof\n";
        $wellsize = $column_count{$my_well}{'last'};
        $start = $column_count{$my_well}{'first'};
}
else{
        $prof = "$copas_file-profile_in_P1_W$column_count{$my_well}{'row'}$column_count{$my_well}{'column'}";
        $wellsize = -$column_count{$my_well}{'first'}+$column_count{$my_well}{'last'};
        $start = 0;
        open (PROFILE, "$prof.txt")|| die "Unable to read$prof\n";
};
print "Wellsize = $wellsize\t$column_count{$my_well}{'first'}\t$column_count{$my_well}{'last'}\n";
print "Actual Start/End: $my_well\t$column_count{$my_well}{'row'}\t$column_count{$my_well}{'column'}\t$start/\t$wellsize\t End: $last{$my_well}\n";
print "Profile file:\t$prof\n";
$count = 0;
@tof_size = ();
sleep rand(5);
$currenttime = time;
print "closed PAR_IN\t$my_well\t$currenttime\n";
close PAR_IN;
newFLOCK(1, $my_well);
while (<PROFILE>){
#                 if ($count >$worm_max){#if there is no zero line, and file won't stop, uncomment
#                         return;
#                 };
        my $bool = 0;#used as a check for all zero line and to see if the tof is in the respective worm range
        my $pos = 0;
        s/\r\n$/\n/;
        chomp $_;
        @read = ();#resets read every time
        @read = split ( /\t/, $_); #splits input file into table
        #finds all zero line and quits
        foreach my $element (@read){
                if ($element != 0){
                        $bool = 1;
                };
        };
        if ($bool != 1){
                print "all zero line \n";
                @read = ();
                last;
        }; 

        #This will find if the profile is a worm
        @point = ();#resets profile every time
        if ($count<2){
                print "Well: $my_well\tWorm: $wellsize\tStart: $worm_location{$my_well}[0]\n";
        };

        for ( my $worm_num = 0; $worm_num < $wellsize+1; $worm_num++){ #only processes up to the worm count
                $bool = 0;
                my $locw = 0;
                #bool test for worms
                if ($worm_num<$start){
                        $bool = 0;
                }
                else{
                        INNER: for (my $n = 0; $n < $#{$worm_location{$my_well}}+1;$n++){
                                if ($worm_location{$my_well}[$n] == $worm_num){
                                        $bool++;
                                        $locw = $n;
                                        last INNER;
                                };
                        }; 
#                 };
                        if ($bool > 0){#eliminates egg data
        #                             shift from front to pull each part of the data off for each time-step for each worm
                        # if-else: will read all the data for the worm, then lines of 0's occur for the rest of the data for the longest tof length,
                        # so else will shift off zeros at the end
                                $size = $ID{$locw}{'tof'};#might be using wrong way of doing this. not sure this doesn't go to location point and not actual value
                                $size--;
                                $point[$pos]{'ext'} = shift @read;
                                $point[$pos]{'green'} = shift @read;
                                $point[$pos]{'yellow'} = shift @read;
                                $point[$pos]{'red'} = shift @read;
                                $pos++;
                        }
                        else {
                                for (my $non = 0; $non < 4; $non++){
                                        shift @read;
                                        #repeat in while loop to gather time-steps
                                };
                        };
                };
#                         print DATA "\n";
        };
        $worms[$count] = [@point];#need to add bool or it creates empty arrays now
#                 print "Well: $my_well\tWorm: $count\tStart: $profile{$my_well}[$count][0]{'ext'}\n";
        $count++;
};
print READING "Shifting done $my_well\n";
close READING;
print CORR2 "$my_well\tSizes $#point\t$#worms\t$size\n";
if ($#point+1<$statistical_cutoff){
        @worms = ();
#         delete $tof_count{$my_well};
#         delete $last{$my_well};
        print "Done Too Small:\t$column_count{$my_well}{'row'}\t$column_count{$my_well}{'column'}\n";
#         foreach my $n(keys %{$column_count{$my_well}}){
#                 delete $column_count{$my_well}{$n};
#         };
#                 print PAR "Done: Too Small\n\t\t\t$column_count{$my_well}{'row'}\t$column_count{$my_well}{'column'}\t$column_count{$my_well}{'first'}\t$column_count{$my_well}{'last'}\n";
}
else{
my @lines; #read in of one entire collumn of data, the profile for a worm from point, which collected data from line x worm format
 #array of arrrays; holds every worm in seperate element
for (my $m = 0; $m <$#point; $m++){#$#worm_location+1 A) $#profile+1
        @lines = ();
        for (my $n = 0; $n < $#worms+1; $n++){
                if ($worms[$n][$m]{'ext'}){
                        $lines[$n]{'ext'} = $worms[$n][$m]{'ext'};
                        $lines[$n]{'green'} = $worms[$n][$m]{'green'};
                        $lines[$n]{'yellow'} = $worms[$n][$m]{'yellow'};
                        $lines[$n]{'red'} = $worms[$n][$m]{'red'};
                };
        };
        $profile{$my_well}[$m] = [@lines];
};
@point = ();
@lines = ();
@worms = ();
close PROFILE;
print "$my_well\t Data Acquired\n";
print PAR"\t$column_count{$my_well}{'row'}\t$column_count{$my_well}{'column'}\t$my_well\t$last{$my_well}\t$run\t$new_in\t\n";#$pid\t($$)
$count = 0;
$prevcolumn = 1;
print "Start: $last{$my_well}\t$column_count{$my_well}{'row'}\t$column_count{$my_well}{'column'}\n\tWell size: $wellsize\t$run\n";
# $my_well--;

# if ($row_n eq $starter_row&&$my_well eq $column_length{$row_n}{'first'}){
# if ($prev_n ==0){
#         $start = 0;
# }
# else{
# $start= $last{$prev_n}+1;
# };

        print PAR "$column_count{$my_well}{'row'}\t$column_count{$my_well}{'column'}\t Test:\t\n";
  #@point documents each worm separately, and @profile is the data for each individual time-step
# Read_profiles;
# print "Count = $count \t Point = $#point Profile = \n";
# print STANDARD "Count = $count \t Point = $#point Profile = $#profile\n";
#read in of one entire collumn of data, the profile for a worm from point, which collected data from line x worm format
#array of arrrays; holds every worm in seperate element
$bool = 0;
print " $#{$profile{$my_well}} \n";
#processes time-steps as percentages of total lengths

#RED GREEN
#Uses WORM MATRIX matrix and creates a percentage of total length and red/green ratio hashes for each element
my $percent= 0;
# sub Red_green{
for (my $m = 0; $m < $#{$profile{$my_well}}+1; $m++){# A) $#worm_location
        $size = $#{$profile{$my_well}[$m]}+1;
        print "Size $size\n";
        for (my $n = 0; $n< $#{$profile{$my_well}[$m]}+1; $n++){
                $percent = $n/$size;
                $profile{$my_well}[$m][$n]{'percent'} = $percent;
                if (defined $profile{$my_well}[$m][$n]{$sorting_color} && $justratio==1){
                #put in defined part because i was getting random error on line 270 for if green == 0 during Print_profiles during tof 695/89% point
                        if ($profile{$my_well}[$m][$n]{$sorting_color} == 0){
                                $profile{$my_well}[$m][$n]{'red_green'} = 0;
                        }
                        else{
                                $profile{$my_well}[$m][$n]{'red_green'} = $profile{$my_well}[$m][$n]{'red'}/$profile{$my_well}[$m][$n]{$sorting_color};
                        };
                };
        };
};
# Red_green;

#PRINT PROFILES
print "profile";

my $percent_count=0;
my $percent_size = 0;
my %print;
my $actual_length=0;
$bool = 0;
#print command for percentages
my $postind = 0;
my $preind = 0;
my $leftpos = 0;
my $rightpos = 0;
my $oldpre = 0;
my $oldpost =0;
my $mean_ext_mid=0;
my $mid_ext_stdev= 0;
my %mean_mid;
my %mid_stdev;
my $mean_id_mid=0;
my $mid_id_stdev= 0;
$count = 0;
#Find worm yellow values
my %meanyell;
my $yellcount = 0;
my %meanred;
my %meangreen;
my $maxgreen = 0;
my $meanratio = 0;
my $stdratio = 0;
my %maxext;
my $exit;
my @bad_worms=();
my $fluorcount = 0;
my %count;
my $yellbool =0;
$meanyell{'mid'} = 0;
$meanyell{'whole'} = 0;
$size  = $#{$profile{$my_well}};
my %maxext_loc;
my $agecount = 0;
if($copas_file =~ m/l[1][-_]/i){
        $agecount = 0;
}
elsif($copas_file =~ m/l[2][-_]/i){
        $agecount = 1;
}
elsif($copas_file =~ m/l[3][-_]/i){
        $agecount = 2;
}
elsif($copas_file =~ m/l[4][-_]/i){
        $agecount = 3;
}
else{
        $agecount = 4;
};
for (my $m = 0; $m<$size; $m++){
        $meanratio = 0;
        $stdratio = 0;
        $yellbool = 0;
        $bool = 1;
        $fluorcount = 0;
        $count = 0;
        foreach my $k(sort {lc $a cmp lc $b} keys %meanyell){
                $meanyell{$k}=0;
                $meanred{$k} = 0;
                $meangreen{$k} = 0;
                $count{$k}  = 0;
        };
        foreach my $k( sort {lc $a cmp lc $b} keys %types){
                $maxext{$k}{'mid'} = 0;
                $maxext{$k}{'edge'} = 0;
                $maxext_loc{$k}=0;
        };
       if ($#{$profile{$my_well}[$yellcount]}<1||$yellcount == $#{$profile{$my_well}}){
                $exit = splice @{$profile{$my_well}}, $yellcount, 1;
                print "$yellcount\t$#{$profile{$my_well}}\tWorms not long enough\n";
                last;
        };
        for (my $n = 0; $n<$#{$profile{$my_well}[$yellcount]}+1; $n++){
                if ($profile{$my_well}[$yellcount][$n]{'percent'}>.3&&$profile{$my_well}[$yellcount][$n]{'percent'}<.7){
#                         print MEANYELL"$count\t";
                        if ($justratio ==1){
                                $meanyell{'mid'} = $profile{$my_well}[$yellcount][$n]{'yellow'}+$meanyell{'mid'};
                                $meanred{'mid'} = $profile{$my_well}[$yellcount][$n]{'red'}+$meanred{'mid'};
                        };
                        if ($justred ==1){
                                $meanred{'mid'} = $profile{$my_well}[$yellcount][$n]{'red'}+$meanred{'mid'};
                        };
                        if ($justyellow ==1){
                                $meanyell{'mid'} = $profile{$my_well}[$yellcount][$n]{'yellow'}+$meanyell{'mid'};
                        };
                        if ($justgreen ==1){
                                $meangreen{'mid'} = $profile{$my_well}[$yellcount][$n]{'green'}+$meangreen{'mid'};
                        };
                        if ($dio ==1){
                                $meangreen{'mid'} = $profile{$my_well}[$yellcount][$n]{'green'}+$meangreen{'mid'};
                        };
                        if ($dio ==2){
                                $meanred{'mid'} = $profile{$my_well}[$yellcount][$n]{'red'}+$meanred{'mid'};
                        };
                        if ($copas_file =~m/hsp/i||$hsp==1){
                                $meangreen{'mid'} = $profile{$my_well}[$yellcount][$n]{'green'}+$meangreen{'mid'};
                        };
                        foreach my $k( sort {lc $a cmp lc $b} keys %types){
                                if ($maxext{$k}{'mid'}<$profile{$my_well}[$yellcount][$n]{$k}){
                                        $maxext{$k}{'mid'} = $profile{$my_well}[$yellcount][$n]{$k};
                                };
                        };
                        $count{'mid'}++;
                }
                else{
                        foreach my $k( sort {lc $a cmp lc $b} keys %types){
                                if ($maxext{$k}{'edge'}<$profile{$my_well}[$yellcount][$n]{$k}){
                                        $maxext{$k}{'edge'} = $profile{$my_well}[$yellcount][$n]{$k};
                                        $maxext_loc{$k} = $n;
                                };
                        };
                };
                if ($justratio ==1){
                        $meanyell{'whole'} = $profile{$my_well}[$yellcount][$n]{'yellow'}+$meanyell{'whole'};
                        $meanred{'whole'} = $profile{$my_well}[$yellcount][$n]{'red'}+$meanred{'whole'};
                        $meanratio = $profile{$my_well}[$yellcount][$n]{'ratio'}+$meanratio;
                };
                if ($justred ==1){
                        $meanred{'whole'} = $profile{$my_well}[$yellcount][$n]{'red'}+$meanred{'whole'};
                };
                if ($justyellow ==1){
                        $meanyell{'whole'} = $profile{$my_well}[$yellcount][$n]{'yellow'}+$meanyell{'whole'};
                };
                if ($justgreen ==1){
                        $meangreen{'whole'} = $profile{$my_well}[$yellcount][$n]{'green'}+$meangreen{'whole'};
                };
                if ($dio ==1){
                        $meangreen{'whole'} = $profile{$my_well}[$yellcount][$n]{'green'}+$meangreen{'whole'};
                };
                if ($dio ==2){
                        $meanred{'whole'} = $profile{$my_well}[$yellcount][$n]{'red'}+$meanred{'whole'};
                };
                if ($copas_file =~m/hsp/i||$hsp==1){
                        $meangreen{'whole'} = $profile{$my_well}[$yellcount][$n]{'green'}+$meangreen{'whole'};
                };
                $count{'whole'}++;
        };
        foreach my $k(sort {lc $a cmp lc $b} keys %meanyell){
                $meangreen{$k} = $meangreen{$k}/$count{$k};
                $meanyell{$k} = $meanyell{$k}/$count{$k};
                $meanred{$k} = $meanred{$k}/$count{$k};
        };
        $meanratio = $meanratio/$count{'whole'};
       if ($exbool ==1){
                if ($justratio == 1&&$bool==1){
                        if($meanred{'mid'}<$background{'red'}[$agecount]){#||$meanred{'whole'}<$background{'red'}[$agecount]*2
                                $yellbool=1;
                        };
                        if($meanyell{'mid'}<($background{'yellow'}[$agecount])){#||$meanyell{'whole'}<($background{'yellow'}[$agecount])*2
                                $yellbool = 1;
                        };
                        if ($meanratio>$background{'ratio'}){
                                $yellbool = 1;
                        };
                        if ($yellbool ==1){
                                splice @{$profile{$my_well}}, $yellcount, 1;
                                $bool = 0;
                        }
                        else{
                                $bool = 1;
                        };
                };
                $yellbool = 0;
                if ($justred ==1&&$bool==1){
                        if($meanred{'mid'}<$background{'red'}[$agecount]){#||$meanred{'whole'}<$background{'red'}[$agecount]*2
                                $yellbool=1;
                        };
                        if ($yellbool ==1){
                                splice @{$profile{$my_well}}, $yellcount, 1;
                                $bool = 0;
                        }
                        else{
                                $bool = 1;
                        };
                };
                $yellbool=0;
                if ($justyellow == 1&&$bool==1){
                        if($meanyell{'mid'}<$background{'yellow'}[$agecount]){#||$meanyell{'whole'}<$background{'yellow'}[$agecount]*2
                                $yellbool=1;
                        };
                        if ($yellbool ==1){
                                splice @{$profile{$my_well}}, $yellcount, 1;
                                $bool = 0;
                        }
                        else{
                                $bool = 1;
                        };
                };
                if ($justgreen == 1&&$bool==1){
                        if($meangreen{'mid'}<$background{'green'}[$agecount]){#||$meangreen{'whole'}<$background{'green'}[$agecount]*2
                                $yellbool=1;
                        };
                        if ($yellbool ==1){
                                splice @{$profile{$my_well}}, $yellcount, 1;
                                $bool = 0;
                        }
                        else{
                                $bool = 1;
                        };
                };
                if ($bool==1){
                        if ($maxext{'ext'}{'edge'}>($maxext{'ext'}{'mid'}*1.0086+4196.75)&&$stepsize>1/1000){
                                $bool=0;
                                splice @{$profile{$my_well}}, $yellcount, 1;
                        }
                        else{
                                $bool=1;
#                                 foreach my $k( sort {lc $a cmp lc $b} keys %types){
#                                          print EXT "$maxext{$k}{'mid'}\t$maxext{$k}{'edge'}\t";
#                                 };
#                                 print EXT "\n";
                        };
                };
                }
        else{
#                 foreach my $k( sort {lc $a cmp lc $b} keys %types){
#                         print EXT "$maxext{$k}{'mid'}\t$maxext{$k}{'edge'}\t";
#                 };
#                 print EXT "\n";
        };
        if ($bool==1){
                $yellcount++;
        };
#         else{
#                 foreach my $k( sort {lc $a cmp lc $b} keys %types){
#                         if ($exclusions{$k}{'bool'}>0){
#                                 $exclusions{$k}{'worm'}++;
#                                 $exclusions{'bool'}=1;
#                                 if ($exclusions{'bool'}==1){
#                                         $exclusions{'both'}{'worm'}++;
#                                 };
#                         };
#                         };
#                 if ($exclusions{'edges'}{'bool'}>0){
#                                 $exclusions{'edges'}{'ext'}++;
#                                 $exclusions{'bool'}=1;
#                                 if ($exclusions{'bool'}==1){
#                                         $exclusions{'both'}{'worm'}++;
#                                 };
#                 };
#                 
#         };
        if ($yellcount-1 == $#{$profile{$my_well}}){
                last
        };
};
$count=0;
$mean_mid{'yellow'} = 0;
$mean_mid{'red'} = 0;
$mean_mid{'green'} = 0;
$mean_mid{'ratio'} = 0;
for (my $m = 0; $m<$#{$profile{$my_well}}+1; $m++){
        for (my $n = 0; $n<$#{$profile{$my_well}[$m]}+1; $n++){
                if ($profile{$my_well}[$m][$n]{'percent'}>.3 &&$profile{$my_well}[$m][$n]{'percent'}<.7 ){
                        if ($justyellow ==1){
                                $mean_mid{'yellow'} = $profile{$my_well}[$m][$n]{'yellow'}+$mean_mid{'yellow'};
                        };
                        if ($justred ==1){
                                $mean_mid{'red'} = $profile{$my_well}[$m][$n]{'red'}+$mean_mid{'red'};
                        };
                        if($justgreen ==1){
                                $mean_mid{'green'} = $profile{$my_well}[$m][$n]{'green'}+$mean_mid{'green'};
                        };
                        if($justratio == 1){
                                $mean_mid{'ratio'} = $profile{$my_well}[$m][$n]{'red_green'}+$mean_mid{'ratio'};
                                $mean_mid{'yellow'} = $profile{$my_well}[$m][$n]{'yellow'}+$mean_mid{'yellow'};
                        };
                        $mean_id_mid = $profile{$my_well}[$m][$n]{$sorting_color}+$mean_id_mid;
                        $mean_ext_mid = $profile{$my_well}[$m][$n]{'ext'}+$mean_ext_mid;
                        $count++;
                }
        };
};
$mean_mid{'yellow'} = $mean_mid{'yellow'}/$count;
$mean_mid{'red'} = $mean_mid{'red'}/$count;
$mean_mid{'green'} = $mean_mid{'green'}/$count;
$mean_mid{'ratio'} = $mean_mid{'ratio'}/$count;
$mean_ext_mid = $mean_ext_mid/$count;
$mean_id_mid = $mean_id_mid/$count;
print "Mid ext: $mean_ext_mid\t\tMid id: $mean_id_mid\nMid ratio: $mean_mid{'ratio'}\tMid yellow: $mean_mid{'yellow'}\tMid red: $mean_mid{'red'}\tMid green: $mean_mid{'green'}\n";
my $highval = 0;
my $lowval = 0;
my $highloc = 0;
my $lowloc = 0;
$count = 0;
$mid_stdev{'ratio'} = 0;
$mid_stdev{'yellow'} = 0;
$mid_stdev{'red'} = 0;
$mid_stdev{'green'} = 0;
$count = 0;
for (my $m = 0; $m<$#{$profile{$my_well}}+1; $m++){
        for (my $n = 0; $n<$#{$profile{$my_well}[$m]}+1; $n++){
                if ($profile{$my_well}[$m][$n]{'percent'}>.3 &&$profile{$my_well}[$m][$n]{'percent'}<.7 ){
                        if ($justyellow ==1){
                                $mid_stdev{'yellow'} =($profile{$my_well}[$m][$n]{'yellow'}-$mean_mid{'yellow'})**2+$mid_stdev{'yellow'};
                        };
                        if ($justred ==1){
                                $mid_stdev{'red'} =($profile{$my_well}[$m][$n]{'red'}-$mean_mid{'red'})**2+$mid_stdev{'red'};
                        };
                        if ($justgreen ==1){
                                $mid_stdev{'green'} =($profile{$my_well}[$m][$n]{'green'}-$mean_mid{'green'})**2+$mid_stdev{'green'};
                        };
                        if($justratio ==1){
                                $mid_stdev{'ratio'} =($profile{$my_well}[$m][$n]{'red_green'}-$mean_mid{'ratio'})**2+$mid_stdev{'ratio'};
                                $mid_stdev{'yellow'} =($profile{$my_well}[$m][$n]{'yellow'}-$mean_mid{'yellow'})**2+$mid_stdev{'yellow'};
                        };
                        $mid_ext_stdev =($profile{$my_well}[$m][$n]{'ext'}-$mean_ext_mid)**2+$mid_ext_stdev;
                        $mid_id_stdev =($profile{$my_well}[$m][$n]{$sorting_color}-$mean_id_mid)**2+$mid_id_stdev;
                        $count++;
                }
        };
};
# print "$mean_mid{'yelout'}\t$mid_stdev{'yelout'}\n";
$mid_ext_stdev = sqrt($mid_ext_stdev/$count);
$mid_stdev{'ratio'} = sqrt($mid_stdev{'ratio'}/$count);
$mid_stdev{'yellow'} = sqrt($mid_stdev{'yellow'}/$count);
$mid_stdev{'red'} = sqrt($mid_stdev{'red'}/$count);
$mid_stdev{'green'} = sqrt($mid_stdev{'green'}/$count);

$mid_id_stdev = sqrt($mid_id_stdev/$count);
print "\n$mid_ext_stdev\t$mean_ext_mid\n";
my $mid_ext_max = $mean_ext_mid + 2*$mid_ext_stdev;
my $mid_ext_min = $mean_ext_mid - 2*$mid_ext_stdev;
if ($ratiobool =~m/mosquito/i||$ratiobool =~m/mpo1a/i){
        $mid_ext_max = $mean_ext_mid+3*$mid_ext_stdev;

};
my %mid_max;
my %mid_min;
$mid_max{'ratio'} = $mean_mid{'ratio'} +3*$mid_stdev{'ratio'};
$mid_max{'red'} = $mean_mid{'red'} +2*$mid_stdev{'red'};
$mid_max{'yellow'} = $mean_mid{'yellow'} +2*$mid_stdev{'yellow'};
$mid_max{'green'} = $mean_mid{'green'} +3*$mid_stdev{'green'};
$mid_min{'ratio'} = $mean_mid{'ratio'} -3*$mid_stdev{'ratio'};
$mid_min{'red'} = $mean_mid{'red'} -2*$mid_stdev{'red'};
$mid_min{'yellow'} = $mean_mid{'yellow'} -2*$mid_stdev{'yellow'};
$mid_min{'green'} = $mean_mid{'green'} -2*$mid_stdev{'green'};
# if ($copas_file =~m/d[12]/i){
# }
# else{
#         $mid_max{'yelout'} = 10000;
# };
if ($copas_file =~m/l[12]/i){
        $mid_max{'ratio'} = $mean_mid{'ratio'}+$mid_stdev{'ratio'};
}
else{
        $mid_min{'yellow'} = 2000;
};
if ($copas_file =~m/l[2]/i){
        $mid_min{'yellow'} = 1000;
}
print "EXT: $mid_ext_min\t $mid_ext_max\n";
print "Ratio: $mid_min{'ratio'}\t $mid_max{'ratio'}\n";
print "Yellow: $mid_min{'yellow'}\t $mid_max{'yellow'}\n";
print "Red: $mid_min{'red'}\t $mid_max{'red'}\n";
print "Green: $mid_min{'green'}\t $mid_max{'green'}\n";
$count = 0;
# for (my $m = 0; $m<$#{$profile{$my_well}}+1; $m++){
#         @mid_lines = ();
#         $bool = 0;
#         if ($bool <=3){
#                 for (my $n = 0; $n<$#{$profile{$my_well}[$m]}+1; $n++){
#                         $mid_lines[$n] = $profile{$my_well}[$m][$n];
#                 };
#                 $profile{$my_well}[$count] = [@mid_lines];
#                 $count++; 
#                 $good++;
#         }
#         else {
#                 $bad++;
#         };
# };

print "$column_count{$my_well}{'row'}\t$column_count{$my_well}{'column'}\tGood: $#{$profile{$my_well}}\n";
print STANDARD"Middle Worm Exclusion:\nGood: $#{$profile{$my_well}}\n";
#SWITCH WORMS
#Uses an regression line to compare all worms and find the correct orientation
my @switch_worms = ();
my @percent_worms = ();
my @percent_lines = ();
my @correlation_lines =();
my @correlation_worms =();
my $num_changed = 0;
$percent_count=0;
$percent_size = 0;
my @percent_mean=();
my $percent_denom1; #denominator x
my $percent_denom2;
my $percent_num; #numerator
#r = correlation coefficient for no change in orientation for each worm
 #correlation coefficient after change in orientation for each worm
my @percent_worms_switch=();
my @match1=();
my %match1;
my $match1=0;
my @match2=();
my %match2;
my $match2=0;
my $prevmatch1 = 0;
my $prevmatch2 = 0;
my @percent_stdev=();
$preind = 0;
$postind = 0;
$leftpos = 0;
$rightpos = 0;
$oldpre = 0;
my @remaining_tof;
#           STANDARDIZATION OF LENGTH
if ($#{$profile{$my_well}}+1>=$statistical_cutoff){
        for (my $m = 0; $m<$#{$profile{$my_well}}+1; $m++){
                $preind = 0;
                @percent_lines = ();
                my %mean;
                $leftpos = 0;
                foreach my $k ( sort {lc $a cmp lc $b} keys %types){
                        $mean{$k} = 0;
                };
                $count = 0;
                for (my $n = 1;$n<(1/$stepsize);$n++){
                        $bool = 1;
                        while ($bool == 1){
                                $oldpre = $leftpos;  
                                #check to see if the left indice is greater than the size of the worm profile
                                if ($preind>=$#{$profile{$my_well}[$m]}){
                                        $bool= 0;
                                        $leftpos = $oldpre;
                                }
                                else{
        #                         if left indice is not greater than the desired percentage position ($n*.0025) than look at next indice
                                        if ($leftpos <= $n*$stepsize){
                                                $preind++;
                                        };
                                        $leftpos = $profile{$my_well}[$m][$preind]{'percent'};#define new farther position as known percentage  point in worm
        #                           with new defined position,  if the prercentage is now greater than the desired percentage,  stop the loop,  go to previous known percentage value fromt he previous loop
                                        if ($leftpos > $n*$stepsize){
                                                $bool = 0;
                                                $leftpos = $oldpre;
                                                $preind--;
                                        };
                                };
                        };
                        $bool = 1;
                        $rightpos = $profile{$my_well}[$m][$preind]{'percent'};#define right most position as the left most position to start the loop
                        $postind = $preind;
        #                           if the left most position defined as the right position is equal to the desired value,  set the bool = 0 to skip the loop
                        if ($rightpos == $n*$stepsize){
                                $bool = 0;
                        };
                        while ($bool ==1){
                                $oldpost = $rightpos;
                                if ($postind>=$#{$profile{$my_well}[$m]}){
                                        $bool= 0;
                                        $rightpos = $oldpost;
                                }
                                else{
        #                             if the right position is not right of the desired percentage,  increase indice
                                        if ($rightpos<=$n*$stepsize){
                                                $postind++;
                                        };
                                        $rightpos = $profile{$my_well}[$m][$postind]{'percent'};
        #                               if the right position is now greater than the desired position,  it must be the closest right position,  finish loop
                                if($rightpos > $n*$stepsize){
                                                $bool = 0;
                                        };
                                };
                        };
                        my %slope;
        #                                 if the left and right positions are equal,  thus the known percentage is equal to the desired percentage,  set it equal to the value
                if ($rightpos ==$leftpos){
                                foreach my $k ( sort {lc $a cmp lc $b}keys %types){
                                $percent_lines[$n]{$k}  =  $profile{$my_well}[$m][$preind]{$k};
                                };
                        }
                        else{
                                foreach my $k ( sort {lc $a cmp lc $b}keys %types){
                                        $slope{$k} = ($profile{$my_well}[$m][$postind]{$k}-$profile{$my_well}[$m][$preind]{$k})/($rightpos - $leftpos);
                                        $percent_lines[$n]{$k} = $slope{$k}*(($n*$stepsize)-$leftpos)+$profile{$my_well}[$m][$preind]{$k};
                                };
                        };
                        foreach my $k ( sort {lc $a cmp lc $b}keys %types){
                                $mean{$k} = $mean{$k} + $percent_lines[$n]{$k};
                                $mean{$k} = $mean{$k};
                        };
                };
                foreach my $k ( sort {lc $a cmp lc $b}keys %types){
                        $percent_lines[0]{$k}= $profile{$my_well}[$m][0]{$k};
                        $mean{$k} = $mean{$k} + $percent_lines[0]{$k};
                };
                $percent_worms[$m] = [@percent_lines];
                foreach my $k ( sort {lc $a cmp lc $b}keys %types){
                        $percent_mean[$m]{$k} = $mean{$k}/($#{$percent_worms[$m]}+1);
        #                 print "$k:\t$percent_mean[$m]{$k}\t";
                };
        #         print "\n";
                $remaining_tof[$m]=$#{$profile{$my_well}[$m]}+1;
        };
        # print "$#{$profile{$my_well}}\t$#percent_worms\t$percent_worms[$#percent_worms][$#{$percent_worms[$#percent_worms]}]{$id}\n";
        if (defined $percent_worms[0][0]{$sorting_color}){
        #         print "$#percent_worms\n";
                for (my $m=0; $m<$#percent_worms+1; $m++){
                        foreach my $k ( sort {lc $a cmp lc $b}keys %types){
                                $percent_stdev[$m]{$k} = 0;
                                
                        };
                        $count = 0;
                        for (my $n = 0; $n< $#{$percent_worms[$m]}+1; $n++){
                                foreach my $k ( sort {lc $a cmp lc $b} keys %types){
                                        $percent_stdev[$m]{$k} =($percent_worms[$m][$n]{$k}-$percent_mean[$m]{$k})**2+$percent_stdev[$m]{$k};
                                };
                                $count++;
                        };
                        foreach my $k ( sort {lc $a cmp lc $b}keys %types){
                                $percent_stdev[$m]{$k} = sqrt($percent_stdev[$m]{$k}*$stepsize);
                        };
                };
                my %mean_stdev;
                my %mean_mean;
                my %stdev_mean;
                my %stdev_stdev;
                my %mean;
                my %stdev;
                foreach my $k ( sort {lc $a cmp lc $b} keys %types){
                        $mean{$k} = 0;
                        $stdev{$k}=0;
                };
                #         MEAN AND STANDARD DEVIATION AVERAGES FOR ALL WORMS
                $count = 0;
                for (my $m = 0;$m<$#{$profile{$my_well}}+1; $m++){
                        foreach my $k ( sort {lc $a cmp lc $b}keys %types){
                                $mean{$k} = $mean{$k} +$percent_mean[$m]{$k};
        #                         print CORR2 "$count\t$k\t$mean{$k}\n";
                                $stdev{$k} = $stdev{$k} +$percent_stdev[$m]{$k};
                        };
                        $count++;
                };
                foreach my $k ( sort {lc $a cmp lc $b}keys %types){
                        $mean_mean{$k} = $mean{$k}/($count);
                        $stdev_mean{$k} = $stdev{$k}/($count);
                };
        #         print CORR2 "$count\t$mean{$id}\n";
                #         STANDAR DEVIATION OF THE MEAN AND STANDARD DEVIATION FOR ALL WORMS
                foreach my $k ( sort {lc $a cmp lc $b} keys %types){
                        $mean{$k} = 0;
                        $stdev{$k}=0;
                };
                for (my $m = 0;$m<$#percent_worms+1; $m++){
                        foreach my $k ( sort {lc $a cmp lc $b}keys %types){
                                $stdev{$k} = ($percent_stdev[$m]{$k}-$stdev_mean{$k})**2+$stdev{$k};
                                $mean{$k} = ($percent_mean[$m]{$k}-$mean_mean{$k})**2+$mean{$k};
                        };
                };
                foreach my $k ( sort {lc $a cmp lc $b}keys %types){
                        $stdev_stdev{$k} = $stdev{$k}/($#percent_worms+1);
                        $mean_stdev{$k} = $mean{$k}/($#percent_worms+1);
                };
                my $mean_top = $mean_mean{$sorting_color}+2*$stdev_mean{$sorting_color};
                my $mean_bot = $mean_mean{$sorting_color}-2*$stdev_mean{$sorting_color};
                $count = 0;
                $bool = 0;
                my $bounds;
                if ($dio>1){
                        $bounds = .2;  
                }
                else{
                        $bounds = .4;  
                };
                if ($derbool<2){
                        for (my $m=0; $m<$#percent_worms+1; $m++){
                                for (my $n = 0; $n< $#{$percent_worms[$m]}+1; $n++){
                                        $percent_worms[$m][$n]{$sorting_color} = $percent_worms[$m][$n]{$sorting_color}-$percent_mean[$m]{$sorting_color};
                                };
                        };
                # worms reg and switched are made,  now to orienting
                        for (my $m=0; $m<$#percent_worms+1; $m++){
                                @correlation_lines = ();
                                for (my $k = 0; $k<$#percent_worms+1; $k++){
                                        $percent_num = 0;
                                        $percent_denom1 = 0;
                                        $percent_denom2 = 0;
                                        $percent_num = 0;
                                        $percent_denom1 = 0;
                                        $percent_denom2 = 0;
                                        $count = 0;
                                        for (my $n = 0; $n< $#{$percent_worms[$m]}+1; $n++){
                                                $percent_num = $percent_worms[$k][$n]{$sorting_color}*$percent_worms[$m][$n]{$sorting_color} + $percent_num;
                                                $percent_denom1 = $percent_worms[$k][$n]{$sorting_color}*$percent_worms[$k][$n]{$sorting_color} + $percent_denom1;
                                                $percent_denom2 = $percent_worms[$m][$n]{$sorting_color}*$percent_worms[$m][$n]{$sorting_color} + $percent_denom2;
                                                $count++;
                                        };
                                        if ($count>0){
                                                $percent_denom1 = sqrt($percent_denom1*$percent_denom2)/$count;
                                                $correlation_lines[$k] = abs($percent_num/$percent_denom1/$count);
                                        }
                                        else{
                                                $correlation_lines[$k]= 0;
                                        };
                                };
                                $correlation_worms[$m] = [@correlation_lines];
                        };
                        for (my $m = 0; $m<$#correlation_worms+1; $m++){
                                if ($m<(($#correlation_worms+1)/2)){
                                        $match1{$m} = 1;
                                };
                                if ($m>=(($#correlation_worms+1)/2)){
                                        $match2{$m} = 1;
                                };
                        };
                        my %prev1;
                        my %prev2;
                        my $prevcount=0;
                        do{
                                if ($prevmatch1 < $match1){
                                        $prevmatch1 = $match1;
                                };
                                if ($prevmatch2 < $match2){
                                        $prevmatch2 = $match2;
                                };
                                for (my $m = 0; $m<$#correlation_worms+1; $m++){
                                        $match1 = 0;   
                                        $match2 = 0;
                                        $count = 0;
                                        foreach my $n (keys %match1){
                                                if ($m !=$n){
                                                        $match1 = $match1 + $correlation_worms[$m][$n];
                                                        $count++;
                                                };
                                        };
                                        if ($count==0){
                                                $match1 = 0;
                                        }
                                        else{
                                                $match1 = $match1/($count);
                                        };
                                        $count = 0;
                                        foreach my $n (keys %match2){
                                                if ($m !=$n){
                                                        $match2 = $match2 + $correlation_worms[$m][$n];
                                                        $count++;
                                                };
                                        };
                                        if ($count==0){
                                                $match2 = 0;
                                        }
                                        else{
                                                $match2 = $match2/($count);
                                        };
                                        if ($match1>$match2){
                                                if (exists $match1{$m}){
                                                }
                                                else{
                                                        delete $match2{$m};
                                                        $match1{$m} = 1;
                                                };
                                        }
                                        else{
                                                if (exists $match2{$m}){
                                                }
                                                else{
                                                        delete $match1{$m};
                                                        $match2{$m} = 1;
                                                };
                                        };
                                };
                                $match1= 0;
                                $match2= 0;
                                $count = 0;
                                foreach my $m (keys %match1){
                                        foreach my $n (keys %match1){
                                                if ($m != $n){
                                                        $match1 = $match1 +$correlation_worms[$m][$n];
                                                        $count++;
                                                };
                                        };
                                };
                                if ($count==0){
                                                $match1 = 0;
                                        }
                                        else{
                                                $match1 = $match1/($count);
                                        };
                                $count = 0;
                                foreach my $m (keys %match2){
                                        foreach my $n (keys %match2){
                                                if ($m != $n){
                                                        $match2 = $match2 +$correlation_worms[$m][$n];
                                                        $count++;
                                                };
                                        };
                                };
                                if ($count==0){
                                        $match2 = 0;
                                }
                                else{
                                        $match2 = $match2/($count);
                                };
                                $prevcount++;
                                %prev1 = %match1;
                                %prev2 = %match2;
        #                         print "$prevmatch1\t$match1\t$prevmatch2\t$match2"
                        }while ($match1>$prevmatch1&&$match2>$prevmatch2&&$prevcount>2);
                        %match1 = %prev1;
                        %match2 = %prev2;
                        my $avgchi = 0;
                        my %stdchi;
                        my %countchi;
                        my %avgchi;
                        my @correlation_avg=(); #the meann chi squared value for each worm
                        my @correlation_stdev=();
                        my %der;
                        $stdchi{'0'}  =0;
                        $avgchi{'0'}  =0;
                        for (my $m = 0; $m<$#correlation_worms+1; $m++){
                                $count = 0;
                                $correlation_avg[$m]=0;
                                for (my $n= 0;$n<$#{$correlation_worms[$m]}+1;$n++){
                                        if ($m != $n){
                                                $correlation_avg[$m] = $correlation_avg[$m]+$correlation_worms[$m][$n];
                                                $count ++;
                                        };
                                };
                                $correlation_avg[$m] = $correlation_avg[$m]/$count;
                                for (my $n= 0;$n<$#{$correlation_worms[$m]}+1;$n++){
                                        if ($m != $n){
                                                $stdchi{'0'} = ($correlation_worms[$m][$n]-$correlation_avg[$m])**2+$stdchi{'0'};
                                        };
                                };
                                $avgchi{'0'} = $avgchi{'0'}+$correlation_avg[$m];
                        };
                        $stdchi{'0'} = sqrt($stdchi{'0'}/($count**2));
                        $avgchi{'0'} = $avgchi{'0'}/($#correlation_worms+1);
                        $stdchi{'2'}  =0;
                        $avgchi{'2'}  =0;
                        foreach my $m(keys %match2){
                                $count = 0;
                                $avgchi = 0;
                                $num_changed++;
                                @{$percent_worms[$m]} = reverse (@{$percent_worms[$m]});
                                for (my $n = 0; $n< $#{$percent_worms[$m]}+1; $n++){
                                        $percent = $n/($#{$percent_worms[$m]}+1);
                                        $percent_worms[$m][$n]{'percent'} = $percent;
                                };
                                foreach my $n(keys %match2){
                                        if ($m!=$n){
                                                $avgchi = $avgchi+$correlation_worms[$m][$n];
                                                $count++;
                                        };
                                };
                                $countchi{$m} = $avgchi/$count;
                                foreach my $n(keys %match2){
                                        if ($m!=$n){
                                                $stdchi{'2'} = ($correlation_worms[$m][$n]-$countchi{$m})**2+$stdchi{'2'};
                                        };
                                };
                                $avgchi{'2'}= $countchi{$m}+$avgchi{'2'};
                        };
                        $stdchi{'2'} = sqrt($stdchi{'2'}/($count**2));
                        $avgchi{'2'} = $avgchi{'2'}/($count+1);
                        $count = 0;
                        foreach my $m (keys %match2){
                                if ($countchi{$m}<($avgchi{'2'}-2*$stdchi{'2'})){
                                        splice @{$profile{$my_well}}, $count, 1;
                                        splice @correlation_avg, $count, 1;
                                        splice @percent_worms, $count, 1;
                                        delete $match2{$m};
                                        splice @percent_mean, $count, 1;
                                        splice @remaining_tof, $count, 1;
                                }
                                else{
                                        $count++
                                };
                        };
                        $stdchi{'1'}  =0;
                        $avgchi{'1'} = 0;
                        foreach my $m (keys %match1){
                                $count = 0;
                                $avgchi = 0;
                                foreach my $n(keys %match1){
                                        if ($m != $n){
                                                $avgchi = $avgchi+$correlation_worms[$m][$n];
                                                $count++;
                                        };
                                };
                                $countchi{$m} = $avgchi/$count;
                                foreach my $n(keys %match1){
                                        if ($m != $n){
                                                $stdchi{'1'} = ($correlation_worms[$m][$n]-$countchi{$m})**2+$stdchi{'1'};
                                        };
                                };
                                $avgchi{'1'}= $countchi{$m}+$avgchi{'1'};
                        };
                        $stdchi{'1'} = sqrt($stdchi{'1'}/($count));
                        $avgchi{'1'} = $avgchi{'1'}/($count+1);
                        $count = 0;
                        foreach my $m(keys %match1){
                                if ($countchi{$m}<($avgchi{'1'}-2*$stdchi{'1'})){
                                        splice @{$profile{$my_well}}, $count, 1;
                                        splice @correlation_avg, $count, 1;
                                        splice @percent_worms, $count, 1;
                                        splice @percent_mean,  $count, 1;
                                        delete $match1{$m};
                                        splice @remaining_tof, $count, 1;
                                }
                                else{
                                        $count++;
                                };
                        };
                        $avgchi = 0;
                        $count = 0;
                        for (my $m = 0; $m<$#correlation_avg+1;$m++){
                                if ($correlation_avg[$count]<($avgchi{'0'}-2*$stdchi{'0'})){
                                        splice @{$profile{$my_well}}, $count,  1;
                                        splice @percent_worms, $count, 1;
                                        splice @correlation_avg, $count, 1;
                                        splice @percent_mean, $count, 1;
                                        splice @remaining_tof, $count, 1;
                                }
                                else{
                                        $avgchi = $countchi{$count}+$avgchi;
                                        $count++;
                                };
                        };
                        $avgchi = $avgchi/($count);
                        for (my $m=0; $m<$#percent_worms+1; $m++){
                                for (my $n = 0; $n< $#{$percent_worms[$m]}+1; $n++){
                                        $percent_worms[$m][$n]{$sorting_color} = $percent_worms[$m][$n]{$sorting_color}+$percent_mean[$m]{$sorting_color};      
                                };
                        };
                };
                my $maxvalleft = 0;
                my $maxlocleft = 0;
                my $maxvalright = 0;
                my $maxlocright = 0;
                $bool = 0;
                my $derivative_bool = 0;
                my %der;
                open(DER,  ">$print_copas_file-derivative.txt")||die "Can't create $print_copas_file-derivative \n";
                for (my $m = 0; $m<$#percent_worms+1;$m++){
                        $maxvalleft = 0;
                        $maxlocleft = 0;
                        $maxvalright = 0;
                        $maxlocright = 0;
                        for (my $n= 0; $n<$bounds/$stepsize;$n++){
                                if ($maxvalleft<$percent_worms[$m][$n]{$sorting_color}){
                                        $maxvalleft = $percent_worms[$m][$n]{$sorting_color};
                                        $maxlocleft =$n;
                                };
                        };
                        for (my $n = (1-$bounds)/$stepsize; $n<$#{$percent_worms[$m]}+1;$n++){
                                if ($maxvalright<$percent_worms[$m][$n]{$sorting_color}){
                                        $maxvalright = $percent_worms[$m][$n]{$sorting_color};
                                        $maxlocright=$n;
                                };
                        };
                        if (($#{$percent_worms[$m]}-$maxlocright)<$maxlocleft){
        #                         &&$maxvalright>3*$maxvalleft
                                $bool++;      
                        };
                        if($maxvalright<$maxvalleft){
                                $bool--;
                        }
                        else{
                                $bool++;
                        };
                        $preind = $maxlocleft;
                        $postind = $maxlocleft+1;
                        $der{'maxright'}{$m} = 0;
                        $der{'maxleft'}{$m} = 0;
        #                                             print DER "Left\n";
                        for (my $n = 0; $n<.2/$stepsize;$n++){
                                $der{'valleft'}{$n} = $percent_worms[$m][$preind]{$sorting_color}-$percent_worms[$m][$postind]{$sorting_color};
                                if ($der{'valleft'}{$n}>$der{'maxleft'}{$m}){
                                        $der{'maxleft'}{$m} = $der{'valleft'}{$n};
                                }
                                elsif(-$der{'valleft'}{$n}>$der{'maxleft'}{$m}){
                                        $der{'maxleft'}{$m} = -$der{'valleft'}{$n};
                                };
                                $preind++;
                                $postind++;
                        };
                        $preind = $maxlocright;
                        $postind = $maxlocright-1;

        #                 print DER "Right\n";
                        for (my $n = 0; $n<.2/$stepsize;$n++){
                        $der{'valright'}{$n} = $percent_worms[$m][$preind]{$sorting_color}-$percent_worms[$m][$postind]{$sorting_color};
                                if ($der{'valright'}{$n}>$der{'maxright'}{$m}){
                                        $der{'maxright'}{$m} = $der{'valright'}{$n};
                                }
                                elsif(-$der{'valright'}{$n}>$der{'maxright'}{$m}){
                                        $der{'maxright'}{$m} = -$der{'valright'}{$n};
                                };

                                $preind--;
                                $postind--;
                        };
                        for (my $n =0; $n<1/50/$stepsize;$n++){
                                print DER "$m\t$der{'valleft'}{$n}\t$der{'valright'}{$n}\n";
                                print DER "$der{'maxleft'}{$m}\t$der{'maxright'}{$m}\n";
                        };
                        
                        if ($maxvalleft>$maxvalright*6/10&&$maxvalleft<$maxvalright*14/10){
        #                         print "Same size\t$m\t$maxvalleft\t$maxvalright\t$maxlocleft\t$maxlocright";
                                if ($maxlocleft>(1/$stepsize-$maxlocright)-1/$stepsize*.1&&$maxlocleft<(1/$stepsize-$maxlocright)+1/$stepsize*.1){
                                        $derivative_bool++;
        #                                 print "Same loc\t$derivative_bool";
                                };
        #                         print "\n";
                        };
                };
        #         $derivative_bool = 0;
        #         print CORR2 "Right sided: $bool\t $maxvalright\t$maxvalleft\n";
                if ((($derivative_bool/($#percent_worms+1))>.45&&$derbool==0)||$derbool>1){
                        print "Derivative Test performed\n";
                        for (my $m = 0; $m<$#percent_worms+1;$m++){
                                if ($derbool == 2){
                                        if ($der{'maxright'}{$m}>$der{'maxleft'}{$m}){
                                                @{$percent_worms[$m]} = reverse (@{$percent_worms[$m]});
                                                for (my $n= 0; $n<($#{$percent_worms[$m]}+1);$n++){
                                                        $percent = $n/($#{$percent_worms[$m]}+1);
                                                        $percent_worms[$m][$n]{'percent'} = $percent;
                                                };
                                        };
                                }
                                else{
                                        if ($der{'maxleft'}{$m}>$der{'maxright'}{$m}){
                                                @{$percent_worms[$m]} = reverse (@{$percent_worms[$m]});
                                                for (my $n= 0; $n<($#{$percent_worms[$m]}+1);$n++){
                                                        $percent = $n/($#{$percent_worms[$m]}+1);
                                                        $percent_worms[$m][$n]{'percent'} = $percent;
                                                };
                                        };
                                };
                        };
                        $derbool=4;
                };
                if($bool>0&&$derbool<2){
                        if ($maxvalright*2>$maxvalleft){
                                print "Orientation Flipped\n";
                                for (my $m = 0;$m<$#percent_worms;$m++){
                                        @{$percent_worms[$m]} = reverse (@{$percent_worms[$m]});
                                        for (my $n= 0; $n<($#{$percent_worms[$m]}+1);$n++){
                                                $percent = $n/($#{$percent_worms[$m]}+1);
                                                $percent_worms[$m][$n]{'percent'} = $percent;
                                        };
                                };
                        };
                };
                close DER;
        };
        # 
        # Red_green;
        #print headers.
        #print info for each worm ID
        print OUT "ID \t Stat Sel \tRow\tColumn\t tof \t timestamp \t ext val \t ext ph \t ext pw \t " ; #ext pc \t
        print OUT "green val \t green ph \t green pw \t ";#green pc \t
        print OUT "yellow val \t yellow ph \t yellow pw \t"; #  yellow pc \t
        print OUT "red val \t red ph \t red pw\n"; # \t red pc 
        foreach my $n (sort {$a <=> $b} keys %ID){
                print OUT "$n \t $ID{$n}{'statsel'} \t $ID{$n}{'row'} \t$ID{$n}{'column'} \t$ID{$n}{'tof'} \t $ID{$n}{'timestamp'}\t";
                print OUT "$ID{$n}{'ext_val'} \t $ID{$n}{'ext_ph'} \t $ID{$n}{'ext_pw'} \t"; #\t $ID{$n}{'ext_pc'}
                print OUT "$ID{$n}{'green_val'} \t $ID{$n}{'green_ph'} \t $ID{$n}{'green_pw'} \t"; # $ID{$n}{'green_pc'}\t
                print OUT "$ID{$n}{'yellow_val'} \t $ID{$n}{'yellow_ph'} \t $ID{$n}{'yellow_pw'} \t "; #$ID{$n}{'yellow_pc'}\t
                print OUT "$ID{$n}{'red_val'} \t $ID{$n}{'red_ph'} \t $ID{$n}{'red_pw'} \n"; # \t $ID{$n}{'red_pc'}
        };
        print "num changed $num_changed \t worm count \t $worm_count \n";

        $bool= 0;
        $size = $#{$profile{$my_well}}+1;
        print "Worm Count: $worm_count\tWorms Included: $size\n";
        my @avg_lines=();
        my %ratio;
        my @stdev_lines=();
        my @avg_ext=();
        my @avg_tof=();
        my @stdval=();
        my @stdval2=();
        my @stdev_val=();
        my @stdev_val2=();
        my %median;
        my %mediano;
        undef %median;
        undef %mediano;
        my @median=();
        my @mediano = ();
        my @val=();
        my @valo = ();
        my %stdval;
        open (AVG, ">$copas_file-avg-$column_count{$my_well}{'row'}-$column_count{$my_well}{'column'}.txt")||die "Can't create $copas_file-avg--$column_count{$my_well}{'row'}-$column_count{$my_well}{'column'}.txt \n";
        open(AVGO, ">$copas_file-avg-$column_count{$my_well}{'row'}-$column_count{$my_well}{'column'}-orientation.txt")||die "Can't create $copas_file-avg--$column_count{$my_well}{'row'}-$column_count{$my_well}{'column'}-orientation.txt \n";
        open (MED, ">$copas_file-median-$column_count{$my_well}{'row'}-$column_count{$my_well}{'column'}.txt")||die "Can't create $copas_file-median-$column_count{$my_well}{'row'}-$column_count{$my_well}{'column'}.txt \n";
        open(MEDO, ">$copas_file-median-$column_count{$my_well}{'row'}-$column_count{$my_well}{'column'}-orientation.txt")||die "Can't create $copas_file-avg--$column_count{$my_well}{'row'}-$column_count{$my_well}{'column'}-orientation.txt \n";
        print "Printing $column_count{$my_well}{'row'}-$column_count{$my_well}{'column'}";
        $bool = 0;
        for (my $m = 0; $m<$#percent_worms+1;$m++){
                if (!defined $percent_worms[$m][0]{$print_id}){
                        $bool++;
                };
        };
        if ($bool>0){
                print "Not initialized\n";
                last;
        };
        $ratio{'mean'}{'front'} = 0;
        $ratio{'mean'}{'back'} = 0;
        if (defined $percent_worms[0][0]{$print_id}){
                for (my $m = 0;$m<1/$stepsize;$m++){
                        $count = 0;
                        $avg_lines[$m]{'print'} = 0;
                        $avg_lines[$m]{'sort'} = 0;
                        $median[$m]=0;
                        $mediano[$m]=0;
                        for (my $n = 0; $n<$#percent_worms+1;$n++){
                                $median{$m}{$percent_worms[$n][$m]{$print_id}} = 1; 
                                $mediano{$m}{$percent_worms[$n][$m]{$sorting_color}} = 1; 
                                if ($m==0){
                                };
                                $avg_lines[$m]{'print'} = $avg_lines[$m]{'print'}+$percent_worms[$n][$m]{$print_id}; 
                                $avg_lines[$m]{'sort'} = $avg_lines[$m]{'sort'}+$percent_worms[$n][$m]{$sorting_color}; 
                                $count++;
                        };
                        $avg_lines[$m]{'sort'} = $avg_lines[$m]{'sort'}/$count;
                        $avg_lines[$m]{'print'} = $avg_lines[$m]{'print'}/$count;
                        $count=0;
                        foreach my $n (sort {$a <=> $b}keys %{$median{$m} }){
                                $val[$count] = $n;
                                $count++;
                        };
                        $count=0;
                        foreach my $n (sort {$a <=> $b}keys %{$mediano{$m} }){
                                $valo[$count] = $n;
                                $count++;
                        };
                        my $shiftval = 0;
                        my $popval = 0;
                        for (my $n=0;$n<$#percent_worms+1;$n++){
                                $shiftval = shift @val;
                                $popval = pop  @val;
                                if ( $#val==1){
                                        for (my $k=0;$k<$#val+1;$k++){
                                                $median[$m] = $median[$m]+$val[$k];
                                        };
                                        $median[$m] = $median[$m]/2;
                                        last;
                                }
                                elsif( $#val ==0){
                                        for (my $k=0; $k<$#val+1;$k++){
                                                $median[$m]=$val[$k];
                                        };
                                        last;
                                };
                        };
                        for (my $n=0;$n<$#percent_worms+1;$n++){
                                $shiftval = shift @valo;
                                $popval = pop  @valo;
                                if ( $#valo==1){
                                        for (my $k=0;$k<$#valo+1;$k++){
                                                $mediano[$m] = $mediano[$m]+$valo[$k];
                                        };
                                        $mediano[$m] = $mediano[$m]/2;
                                        last;
                                }
                                elsif( $#valo ==0){
                                        for (my $k=0; $k<$#valo+1;$k++){
                                                $mediano[$m]=$valo[$k];
                                        };
                                        last;
                                };
                        };
                        my $percval = $m*$stepsize;
                        print AVGO "$percval\t$avg_lines[$m]{'sort'}\n";
                        print AVG "$percval\t$avg_lines[$m]{'print'}\n";
                        print MED "$percval\t$median[$m]\n";
                        print MEDO "$percval\t$avg_lines[$m]{'sort'}\n";
                };
                $count=0;
                for (my $m = 0;$m<$#percent_worms+1;$m++){
                        my $count1 = 0;
                        my $count2 = 0;
                        $ratio{$m}{'front'} = 0;
                        $ratio{$m}{'back'} = 0;
                        for (my $n = 0; $n<$#{$percent_worms[$m]}+1;$n++){
                                if ($n<=(1/$stepsize/2)){
                                        $ratio{$m}{'front'} = $ratio{$m}{'front'}+$percent_worms[$m][$n]{$print_id};
                                        $count1++;
                                }
                                else{
                                        $ratio{$m}{'back'} = $ratio{$m}{'back'}+$percent_worms[$m][$n]{$print_id};
                                        $count2++;
                                };
                        };
                        $ratio{$m}{'front'} = $ratio{$m}{'front'}/$count1;
                        $ratio{$m}{'back'} = $ratio{$m}{'back'}/$count2;
                        if ($ratio{$m}{'back'} == 0){
                                print "$m Back is 0\n";
                                $ratio{$m}{'front'} = 0;
                        };
                        $ratio{'mean'}{'front'} = $ratio{'mean'}{'front'}+$ratio{$m}{'front'};
                        $ratio{'mean'}{'back'} = $ratio{'mean'}{'back'}+$ratio{$m}{'back'};
                        $count++;
                };
                $ratio{'mean'}{'front'} = $ratio{'mean'}{'front'}/($count);
                $ratio{'mean'}{'back'} = $ratio{'mean'}{'back'}/$count;
                $ratio{'frontstd'} = 0;
                $ratio{'backstd'} = 0;
                $count=0;
                for (my $m = 0;$m<$#percent_worms+1;$m++){
                        $ratio{'frontstd'} = $ratio{'frontstd'}+($ratio{$m}{'front'}-$ratio{'mean'}{'front'})**2;
                        $ratio{'backstd'} = $ratio{'backstd'}+($ratio{$m}{'back'}-$ratio{'mean'}{'back'})**2;
                        $count++;
                };
                $ratio{'frontstd'} = sqrt($ratio{'frontstd'}/($count));
                $ratio{'backstd'} = sqrt($ratio{'backstd'}/($count));
        };
        close AVG;
        close AVGO;
        close MED;
        close MEDO;
        open (RATIO,  "+>>$copas_file-sides.txt")||die "Can't create $copas_file-sides.txt \n";
        print RATIO "$column_count{$my_well}{'row'}\t$column_count{$my_well}{'column'}\t$ratio{'mean'}{'front'}\t$ratio{'frontstd'}\t$ratio{'mean'}{'back'}\t$ratio{'backstd'}\t$worm_count\tto\t$#percent_worms\n";
}
else{
        open (RATIO,  "+>>$copas_file-sides.txt")||die "Can't create $copas_file-sides.txt \n";
        print RATIO "$column_count{$my_well}{'row'}\t$column_count{$my_well}{'column'}\t0\t0\t0\t0\t$worm_count\tto\t$#percent_worms\n";
};
undef @{$profile{$my_well}};
undef @percent_worms;
close RATIO;
print PAR "Done; $column_count{$my_well}{'row'}-$column_count{$my_well}{'column'}\t$column_count{$my_well}{'last'}\t$run\t$new_in\t$pid\t($$)\n";
};
$prevlast = $last{$my_well};
close PAR;
open(PAR, "+>>$copas_file-parallel.txt")||die "Can't create parallel_out.txt\n";
sleep rand(5);
newFLOCK(0, $my_well);
open (PAR_IN, "+<parallel_out.txt")||die "Can't create parallel_out.txt \n";

#                                 $count>1
my $parallel_new_in = 0;
$new_n = 1;
$bool = 0;
$count = 0;
while (<PAR_IN>){
        chomp $_;
        my $data =$_;
        my @array = split(/\t/, $_);
        $new[$count]{'in'} = $array[0];
        $new[$count]{'n'} = $array[1];
        if ($new_n<=$new[$count]{'n'}){
                $new_n = $new[$count]{'n'};
        };
        $count++;
};
$count = 0;
$parallel_new_in = $new[$#new]{'in'}-1;
print PAR"-Parallel: $new_in\t$column_count{$my_well}{'row'}-$column_count{$my_well}{'column'}\t$new_n\n";
# if ($well_n<=$new_n){
#         $well_n = $new_n;
# };
$currenttime = time;
print PAR_IN "$parallel_new_in\t$my_well\t$column_count{$my_well}{'row'}\t$column_count{$my_well}{'column'}\t$currenttime\n";
close PAR_IN;
newFLOCK(1, $my_well);
# $well_n++;
print "$new_n now\n";
print PAR "Done $my_well\t($$)\n";
print PAR"Child ($$) exiting";
close PAR;
exit 0;
}
else{
        print "Closed PAR_IN in run $run\n";
        close PAR_IN;
#         newFLOCK(1);
#         newFLOCK(1);
        sleep rand(10);
        close PAR;
};
}
else{
        sleep rand(10);
          close PAR;
         close PAR_IN;
#          newFLOCK(1);
};
$run++;
};
wait;
